# Supplementary material for: (3-Oxo-3H-benzo[f]chromen-1-yl)methyl N,N-dimethyl­carbamodithio­ate
Source: Acta Crystallogr Sect E Struct Rep Online. 2012 Sep 26;68(Pt 10):o3001. doi: 10.1107/S160053681203975X (PMC3470360; doi:10.1107/S160053681203975X)
Supplement: Supplementary file 1 [file e-68-o3001-sup1.cif]

##############################################################################
#                                                                            #
# This CIF contains the data in a paper accepted for publication in          #
# Acta Crystallographica Section E. It conforms to the requirements of       #
# Notes for Authors for Acta Crystallographica Section E, and has been       #
# peer reviewed under the auspices of the IUCr Commission on Journals.       #
#                                                                            #
# Full details of the Crystallographic Information File format               #
# are given in the paper "The Crystallographic Information File (CIF):       #
# a New Standard Archive File for Crystallography" by S. R. Hall, F. H.      #
# Allen and I. D. Brown [Acta Cryst. (1991), A47, 655-685].                  #
#                                                                            #
# The current version of the core CIF dictionary is obtainable from          #
# ftp://ftp.iucr.org/pub/cif_core.dic.                                       #
#                                                                            #
# Software is freely available for graphical display of the structure(s)     #
# in this CIF. For information consult the CIF software page                 #
# http://www.iucr.org/resources/cif/software.                                #
#                                                                            #
# This file may be used for bona fide research purposes within the           #
# scientific community so long as proper attribution is given to the journal # 
# article from which it was obtained.                                        #
#                                                                            #
##############################################################################
data_I
_audit_creation_method     SHELXL97
_chemical_name_systematic
;
(3-oxo-3<i>H</i>-benzo[<i>f</i>]chromen-1-yl)methyl
<i>N</i>,<i>N</i>-dimethylcarbamodithioate
;
_chemical_name_common     ?
_chemical_formula_moiety     'C17 H15 N O2 S2'
_chemical_formula_sum     'C17 H15 N O2 S2'
_chemical_formula_iupac     'C17 H15 N O2 S2'
_chemical_formula_weight     329.42
_chemical_melting_point     435
_symmetry_cell_setting     monoclinic
_symmetry_space_group_name_H-M     'P 21/n'
_symmetry_space_group_name_Hall     '-P 2yn'
loop_
    _symmetry_equiv_pos_as_xyz
    'x, y, z'
    '-x+1/2, y+1/2, -z+1/2'
    '-x, -y, -z'
    'x-1/2, -y-1/2, z-1/2'
_cell_length_a     14.1575(2)
_cell_length_b     6.93990(10)
_cell_length_c     15.9750(2)
_cell_angle_alpha     90.00
_cell_angle_beta     101.5910(10)
_cell_angle_gamma     90.00
_cell_volume     1537.56(4)
_cell_formula_units_Z     4
_cell_measurement_reflns_used     2708
_cell_measurement_theta_min     1.76
_cell_measurement_theta_max     25.00
_cell_measurement_temperature     296(2)
_exptl_crystal_description     plate
_exptl_crystal_colour     colourless
_exptl_crystal_size_max     0.24
_exptl_crystal_size_mid     0.20
_exptl_crystal_size_min     0.12
_exptl_crystal_density_diffrn     1.423
_exptl_crystal_density_meas     ?
_exptl_crystal_density_method     'not measured'
_exptl_crystal_F_000     688
_exptl_absorpt_coefficient_mu     0.352
_exptl_absorpt_correction_type     multi-scan
_exptl_absorpt_process_details     '(SADABS; Bruker, 2001)'
_exptl_absorpt_correction_T_min     0.7700
_exptl_absorpt_correction_T_max     1.0000
_exptl_special_details
;
IR (KBr): 660 cm^-1^ (C---S), 1251 cm^-1^ (C\\db S), 1036 cm^-1^ (C---O), 842
cm^-1^ (C---N), 1279 cm^-1^ (C---O---C), 1708.6 cm^-1^ (C\\db O). GCMS: m/e:
335. 1H NMR (400 MHz, DMSO.D~6~, \d, p.p.m.): 1.92 (m, 2H, C~10~), 2.01 (m, 2H,
C~1~), 2.49 (m, 4H, C~2~, <i>C</i>~11~), 3.80 (s, 3H, C~9~), 4.86 (s, 2H,
C~4~), 6.57 (s, 1<i>H</i>, C~12~), 7.24 (m, 1<i>H</i>, C~15~), 7.36 (t,
1<i>H</i>, C~7~), 7.38 (s, 1H, C~16~). Elemental analysis: C, 57.26; H, 5.07;
N, 4.15.
;
_diffrn_ambient_temperature     296(2)
_diffrn_radiation_type     MoK\a
_diffrn_radiation_wavelength     0.71073
_diffrn_radiation_source     'fine-focus sealed tube'
_diffrn_radiation_monochromator     graphite
_diffrn_measurement_device_type     'Bruker SMART CCD'
_diffrn_measurement_method     '\w and \f'
_diffrn_detector_area_resol_mean     ?
_diffrn_reflns_number     14561
_diffrn_reflns_av_R_equivalents     0.0231
_diffrn_reflns_av_sigmaI/netI     0.0156
_diffrn_reflns_theta_min     1.76
_diffrn_reflns_theta_max     25.00
_diffrn_reflns_theta_full     25.00
_diffrn_measured_fraction_theta_max     1.000
_diffrn_measured_fraction_theta_full     1.000
_diffrn_reflns_limit_h_min     -16
_diffrn_reflns_limit_h_max     16
_diffrn_reflns_limit_k_min     -8
_diffrn_reflns_limit_k_max     8
_diffrn_reflns_limit_l_min     -18
_diffrn_reflns_limit_l_max     18
_diffrn_standards_number     .
_diffrn_standards_interval_count     .
_diffrn_standards_interval_time     .
_diffrn_standards_decay_%     ?
_refine_special_details
;
Refinement of <i>F</i>^2^ against ALL reflections. The weighted <i>R</i>-factor
<i>wR</i> and goodness of fit <i>S</i> are based on <i>F</i>^2^, conventional
<i>R</i>-factors <i>R</i> are based on <i>F</i>, with <i>F</i> set to zero for
negative <i>F</i>^2^. The threshold expression of <i>F</i>^2^ >
2\s(<i>F</i>^2^) is used only for calculating <i>R</i>-factors(gt) <i>etc</i>.
and is not relevant to the choice of reflections for refinement.
<i>R</i>-factors based on <i>F</i>^2^ are statistically about twice as large
as those based on <i>F</i>, and <i>R</i>-factors based on ALL data will be
even larger.
;
_reflns_number_total     2708
_reflns_number_gt     2387
_reflns_threshold_expression     I>2\s(I)
_refine_ls_structure_factor_coef     Fsqd
_refine_ls_matrix_type     full
_refine_ls_R_factor_all     0.0391
_refine_ls_R_factor_gt     0.0343
_refine_ls_wR_factor_gt     0.0994
_refine_ls_wR_factor_ref     0.1035
_refine_ls_goodness_of_fit_ref     1.059
_refine_ls_restrained_S_all     1.059
_refine_ls_number_reflns     2708
_refine_ls_number_parameters     199
_refine_ls_number_restraints     0
_refine_ls_hydrogen_treatment     constr
_refine_ls_weighting_scheme     calc
_refine_ls_weighting_details
       'calc w = 1/[\s^2^(Fo^2^)+(0.0638P)^2^+0.3710P] where P=(Fo^2^+2Fc^2^)/3'
_atom_sites_solution_hydrogens     geom
_atom_sites_solution_primary     direct
_atom_sites_solution_secondary     difmap
_refine_ls_shift/su_max     0.000
_refine_ls_shift/su_mean     0.000
_refine_diff_density_max     0.275
_refine_diff_density_min     -0.236
_refine_ls_extinction_method     none
_refine_ls_extinction_coef     ?
loop_
    _atom_type_symbol
    _atom_type_description
    _atom_type_scat_dispersion_real
    _atom_type_scat_dispersion_imag
    _atom_type_scat_source
    'C' 'C' 0.0033 0.0016
                         'International Tables Vol C Tables 4.2.6.8 and 6.1.1.4'
    'H' 'H' 0.0000 0.0000
                         'International Tables Vol C Tables 4.2.6.8 and 6.1.1.4'
    'N' 'N' 0.0061 0.0033
                         'International Tables Vol C Tables 4.2.6.8 and 6.1.1.4'
    'O' 'O' 0.0106 0.0060
                         'International Tables Vol C Tables 4.2.6.8 and 6.1.1.4'
    'S' 'S' 0.1246 0.1234
                         'International Tables Vol C Tables 4.2.6.8 and 6.1.1.4'
_computing_data_collection     'SMART (Bruker, 2001)'
_computing_cell_refinement     'SAINT (Bruker, 2001)'
_computing_data_reduction     'SAINT (Bruker, 2001)'
_computing_structure_solution     'SHELXS97 (Sheldrick, 2008)'
_computing_structure_refinement     'SHELXL97 (Sheldrick, 2008)'
_computing_molecular_graphics     'ORTEP-3 (Farrugia, 1997)'
_computing_publication_material     'SHELXL97 (Sheldrick, 2008)'
loop_
    _atom_site_type_symbol
    _atom_site_label
    _atom_site_fract_x
    _atom_site_fract_y
    _atom_site_fract_z
    _atom_site_U_iso_or_equiv
    _atom_site_adp_type
    _atom_site_calc_flag
    _atom_site_refinement_flags
    _atom_site_occupancy
    _atom_site_symmetry_multiplicity
    _atom_site_disorder_assembly
    _atom_site_disorder_group
    S S1 -0.10475(3) 0.58858(7) 0.13224(3) 0.04867(17) Uani d . 1 1 . .
    S S2 -0.13511(3) 1.01975(7) 0.13357(4) 0.05409(18) Uani d . 1 1 . .
    O O1 0.15254(9) 0.74478(19) 0.41212(8) 0.0436(3) Uani d . 1 1 . .
    O O2 0.01004(11) 0.7691(3) 0.44665(9) 0.0652(4) Uani d . 1 1 . .
    N N1 -0.27082(10) 0.7553(3) 0.12911(10) 0.0488(4) Uani d . 1 1 . .
    C C1 0.41046(13) 0.7183(3) 0.19340(13) 0.0456(4) Uani d . 1 1 . .
    H H1 0.4754 0.7065 0.2185 0.055 Uiso calc R 1 1 . .
    C C2 0.38414(14) 0.7329(3) 0.10721(13) 0.0508(5) Uani d . 1 1 . .
    H H2 0.4303 0.7288 0.0733 0.061 Uiso calc R 1 1 . .
    C C3 0.28694(14) 0.7539(3) 0.07027(13) 0.0499(5) Uani d . 1 1 . .
    H H3 0.2688 0.7681 0.0113 0.060 Uiso calc R 1 1 . .
    C C4 0.21747(13) 0.7542(3) 0.11888(11) 0.0416(4) Uani d . 1 1 . .
    H H4 0.1532 0.7687 0.0921 0.050 Uiso calc R 1 1 . .
    C C5 0.24097(12) 0.7331(2) 0.20858(11) 0.0328(4) Uani d . 1 1 . .
    C C6 0.34099(12) 0.7208(2) 0.24588(12) 0.0366(4) Uani d . 1 1 . .
    C C7 0.17168(11) 0.7307(2) 0.26443(10) 0.0314(3) Uani d . 1 1 . .
    C C8 0.20897(12) 0.7360(2) 0.35158(11) 0.0354(4) Uani d . 1 1 . .
    C C9 0.30765(13) 0.7276(3) 0.38766(12) 0.0435(4) Uani d . 1 1 . .
    H H9 0.3286 0.7302 0.4467 0.052 Uiso calc R 1 1 . .
    C C10 0.37191(12) 0.7158(3) 0.33586(12) 0.0426(4) Uani d . 1 1 . .
    H H10 0.4373 0.7042 0.3595 0.051 Uiso calc R 1 1 . .
    C C11 0.06649(11) 0.7181(2) 0.23967(11) 0.0339(4) Uani d . 1 1 . .
    C C12 0.01393(12) 0.7310(3) 0.30092(12) 0.0409(4) Uani d . 1 1 . .
    H H12 -0.0529 0.7268 0.2842 0.049 Uiso calc R 1 1 . .
    C C13 0.05420(13) 0.7508(3) 0.38989(12) 0.0446(4) Uani d . 1 1 . .
    C C14 0.01533(12) 0.6860(3) 0.14798(11) 0.0404(4) Uani d . 1 1 . .
    H H14A 0.0544 0.5996 0.1213 0.048 Uiso calc R 1 1 . .
    H H14B 0.0123 0.8083 0.1181 0.048 Uiso calc R 1 1 . .
    C C15 -0.17873(12) 0.7969(3) 0.13185(11) 0.0397(4) Uani d . 1 1 . .
    C C16 -0.31006(16) 0.5603(4) 0.12493(16) 0.0676(6) Uani d . 1 1 . .
    H H16A -0.3781 0.5660 0.1236 0.101 Uiso calc R 1 1 . .
    H H16B -0.2789 0.4888 0.1742 0.101 Uiso calc R 1 1 . .
    H H16C -0.2990 0.4977 0.0742 0.101 Uiso calc R 1 1 . .
    C C17 -0.34233(14) 0.9085(4) 0.12752(16) 0.0668(6) Uani d . 1 1 . .
    H H17A -0.4046 0.8523 0.1258 0.100 Uiso calc R 1 1 . .
    H H17B -0.3443 0.9873 0.0778 0.100 Uiso calc R 1 1 . .
    H H17C -0.3249 0.9863 0.1779 0.100 Uiso calc R 1 1 . .
loop_
    _atom_site_aniso_label
    _atom_site_aniso_U_11
    _atom_site_aniso_U_22
    _atom_site_aniso_U_33
    _atom_site_aniso_U_12
    _atom_site_aniso_U_13
    _atom_site_aniso_U_23
    S1 0.0357(3) 0.0472(3) 0.0603(3) -0.00403(19) 0.0030(2) -0.0062(2)
    S2 0.0350(3) 0.0487(3) 0.0741(4) -0.0002(2) 0.0003(2) 0.0049(2)
    O1 0.0400(7) 0.0563(7) 0.0364(6) 0.0031(5) 0.0123(5) 0.0014(5)
    O2 0.0541(9) 0.0994(12) 0.0492(8) 0.0075(8) 0.0273(7) 0.0011(8)
    N1 0.0305(8) 0.0658(10) 0.0500(9) -0.0064(7) 0.0073(7) -0.0073(8)
    C1 0.0313(9) 0.0448(10) 0.0642(12) 0.0016(7) 0.0176(8) 0.0010(9)
    C2 0.0462(11) 0.0542(11) 0.0603(12) 0.0013(8) 0.0305(10) 0.0005(9)
    C3 0.0536(12) 0.0564(11) 0.0447(10) 0.0038(9) 0.0214(9) 0.0036(9)
    C4 0.0372(9) 0.0475(10) 0.0422(9) 0.0035(7) 0.0125(8) 0.0037(8)
    C5 0.0327(8) 0.0267(7) 0.0406(9) 0.0024(6) 0.0107(7) 0.0020(6)
    C6 0.0330(9) 0.0291(8) 0.0492(10) 0.0002(6) 0.0123(7) 0.0009(7)
    C7 0.0294(8) 0.0272(7) 0.0385(9) 0.0031(6) 0.0090(6) 0.0025(6)
    C8 0.0365(9) 0.0336(8) 0.0381(9) 0.0015(6) 0.0116(7) 0.0017(7)
    C9 0.0397(10) 0.0493(10) 0.0393(9) -0.0007(8) 0.0026(7) 0.0006(8)
    C10 0.0291(8) 0.0437(10) 0.0525(10) 0.0000(7) 0.0025(7) 0.0017(8)
    C11 0.0311(8) 0.0318(8) 0.0393(9) 0.0039(6) 0.0080(7) 0.0027(6)
    C12 0.0295(8) 0.0464(10) 0.0476(10) 0.0032(7) 0.0097(7) 0.0041(8)
    C13 0.0395(10) 0.0511(10) 0.0463(10) 0.0044(8) 0.0163(8) 0.0042(8)
    C14 0.0305(8) 0.0471(10) 0.0439(9) 0.0031(7) 0.0082(7) -0.0025(7)
    C15 0.0298(8) 0.0539(11) 0.0334(8) -0.0012(7) 0.0019(6) -0.0023(7)
    C16 0.0446(12) 0.0797(16) 0.0781(15) -0.0233(11) 0.0115(11) -0.0075(13)
    C17 0.0313(10) 0.0920(18) 0.0773(15) 0.0048(10) 0.0113(10) -0.0135(13)
_geom_special_details
;
All s.u.'s (except the s.u. in the dihedral angle between two l.s. planes) are
estimated using the full covariance matrix. The cell s.u.'s are taken into
account individually in the estimation of s.u.'s in distances, angles and
torsion angles; correlations between s.u.'s in cell parameters are only used
when they are defined by crystal symmetry. An approximate (isotropic)
treatment of cell s.u.'s is used for estimating s.u.'s involving l.s. planes.
;
loop_
    _geom_bond_atom_site_label_1
    _geom_bond_atom_site_label_2
    _geom_bond_site_symmetry_2
    _geom_bond_distance
    _geom_bond_publ_flag
    S1 C15 . 1.7844(18) ?
    S1 C14 . 1.7997(17) ?
    S2 C15 . 1.6637(18) ?
    O1 C13 . 1.367(2) ?
    O1 C8 . 1.374(2) ?
    O2 C13 . 1.207(2) ?
    N1 C15 . 1.327(2) ?
    N1 C16 . 1.460(3) ?
    N1 C17 . 1.465(3) ?
    C1 C2 . 1.356(3) ?
    C1 C6 . 1.415(2) ?
    C1 H1 . 0.9300 ?
    C2 C3 . 1.392(3) ?
    C2 H2 . 0.9300 ?
    C3 C4 . 1.370(2) ?
    C3 H3 . 0.9300 ?
    C4 C5 . 1.412(2) ?
    C4 H4 . 0.9300 ?
    C5 C6 . 1.424(2) ?
    C5 C7 . 1.453(2) ?
    C6 C10 . 1.416(3) ?
    C7 C8 . 1.387(2) ?
    C7 C11 . 1.465(2) ?
    C8 C9 . 1.401(2) ?
    C9 C10 . 1.350(3) ?
    C9 H9 . 0.9300 ?
    C10 H10 . 0.9300 ?
    C11 C12 . 1.346(2) ?
    C11 C14 . 1.514(2) ?
    C12 C13 . 1.428(3) ?
    C12 H12 . 0.9300 ?
    C14 H14A . 0.9700 ?
    C14 H14B . 0.9700 ?
    C16 H16A . 0.9600 ?
    C16 H16B . 0.9600 ?
    C16 H16C . 0.9600 ?
    C17 H17A . 0.9600 ?
    C17 H17B . 0.9600 ?
    C17 H17C . 0.9600 ?
loop_
    _geom_angle_atom_site_label_1
    _geom_angle_atom_site_label_2
    _geom_angle_atom_site_label_3
    _geom_angle_site_symmetry_1
    _geom_angle_site_symmetry_3
    _geom_angle
    _geom_angle_publ_flag
    C15 S1 C14 . . 103.50(8) ?
    C13 O1 C8 . . 121.63(14) ?
    C15 N1 C16 . . 124.41(17) ?
    C15 N1 C17 . . 120.92(18) ?
    C16 N1 C17 . . 114.64(17) ?
    C2 C1 C6 . . 121.25(17) ?
    C2 C1 H1 . . 119.4 ?
    C6 C1 H1 . . 119.4 ?
    C1 C2 C3 . . 119.01(17) ?
    C1 C2 H2 . . 120.5 ?
    C3 C2 H2 . . 120.5 ?
    C4 C3 C2 . . 121.41(19) ?
    C4 C3 H3 . . 119.3 ?
    C2 C3 H3 . . 119.3 ?
    C3 C4 C5 . . 121.69(17) ?
    C3 C4 H4 . . 119.2 ?
    C5 C4 H4 . . 119.2 ?
    C4 C5 C6 . . 116.26(15) ?
    C4 C5 C7 . . 125.03(15) ?
    C6 C5 C7 . . 118.66(15) ?
    C1 C6 C10 . . 119.42(16) ?
    C1 C6 C5 . . 120.26(17) ?
    C10 C6 C5 . . 120.31(15) ?
    C8 C7 C5 . . 116.65(15) ?
    C8 C7 C11 . . 115.72(14) ?
    C5 C7 C11 . . 127.61(15) ?
    O1 C8 C7 . . 123.37(15) ?
    O1 C8 C9 . . 112.63(15) ?
    C7 C8 C9 . . 123.98(15) ?
    C10 C9 C8 . . 119.30(17) ?
    C10 C9 H9 . . 120.4 ?
    C8 C9 H9 . . 120.4 ?
    C9 C10 C6 . . 120.78(16) ?
    C9 C10 H10 . . 119.6 ?
    C6 C10 H10 . . 119.6 ?
    C12 C11 C7 . . 118.71(15) ?
    C12 C11 C14 . . 119.09(15) ?
    C7 C11 C14 . . 122.18(14) ?
    C11 C12 C13 . . 124.16(16) ?
    C11 C12 H12 . . 117.9 ?
    C13 C12 H12 . . 117.9 ?
    O2 C13 O1 . . 117.55(17) ?
    O2 C13 C12 . . 126.46(18) ?
    O1 C13 C12 . . 115.97(15) ?
    C11 C14 S1 . . 116.43(12) ?
    C11 C14 H14A . . 108.2 ?
    S1 C14 H14A . . 108.2 ?
    C11 C14 H14B . . 108.2 ?
    S1 C14 H14B . . 108.2 ?
    H14A C14 H14B . . 107.3 ?
    N1 C15 S2 . . 124.15(14) ?
    N1 C15 S1 . . 113.33(14) ?
    S2 C15 S1 . . 122.51(10) ?
    N1 C16 H16A . . 109.5 ?
    N1 C16 H16B . . 109.5 ?
    H16A C16 H16B . . 109.5 ?
    N1 C16 H16C . . 109.5 ?
    H16A C16 H16C . . 109.5 ?
    H16B C16 H16C . . 109.5 ?
    N1 C17 H17A . . 109.5 ?
    N1 C17 H17B . . 109.5 ?
    H17A C17 H17B . . 109.5 ?
    N1 C17 H17C . . 109.5 ?
    H17A C17 H17C . . 109.5 ?
    H17B C17 H17C . . 109.5 ?
loop_
    _geom_torsion_atom_site_label_1
    _geom_torsion_atom_site_label_2
    _geom_torsion_atom_site_label_3
    _geom_torsion_atom_site_label_4
    _geom_torsion_site_symmetry_1
    _geom_torsion_site_symmetry_2
    _geom_torsion_site_symmetry_3
    _geom_torsion_site_symmetry_4
    _geom_torsion
    _geom_torsion_publ_flag
    C6 C1 C2 C3 . . . . 1.1(3) ?
    C1 C2 C3 C4 . . . . -2.0(3) ?
    C2 C3 C4 C5 . . . . -0.1(3) ?
    C3 C4 C5 C6 . . . . 2.9(3) ?
    C3 C4 C5 C7 . . . . -179.57(17) ?
    C2 C1 C6 C10 . . . . -176.61(17) ?
    C2 C1 C6 C5 . . . . 1.9(3) ?
    C4 C5 C6 C1 . . . . -3.8(2) ?
    C7 C5 C6 C1 . . . . 178.55(15) ?
    C4 C5 C6 C10 . . . . 174.68(15) ?
    C7 C5 C6 C10 . . . . -3.0(2) ?
    C4 C5 C7 C8 . . . . -171.14(16) ?
    C6 C5 C7 C8 . . . . 6.3(2) ?
    C4 C5 C7 C11 . . . . 10.6(3) ?
    C6 C5 C7 C11 . . . . -171.94(15) ?
    C13 O1 C8 C7 . . . . -0.7(2) ?
    C13 O1 C8 C9 . . . . -178.99(16) ?
    C5 C7 C8 O1 . . . . 176.45(14) ?
    C11 C7 C8 O1 . . . . -5.1(2) ?
    C5 C7 C8 C9 . . . . -5.4(2) ?
    C11 C7 C8 C9 . . . . 173.06(15) ?
    O1 C8 C9 C10 . . . . 179.10(16) ?
    C7 C8 C9 C10 . . . . 0.8(3) ?
    C8 C9 C10 C6 . . . . 3.0(3) ?
    C1 C6 C10 C9 . . . . 176.69(17) ?
    C5 C6 C10 C9 . . . . -1.8(3) ?
    C8 C7 C11 C12 . . . . 6.2(2) ?
    C5 C7 C11 C12 . . . . -175.55(15) ?
    C8 C7 C11 C14 . . . . -172.20(15) ?
    C5 C7 C11 C14 . . . . 6.1(2) ?
    C7 C11 C12 C13 . . . . -1.9(3) ?
    C14 C11 C12 C13 . . . . 176.53(16) ?
    C8 O1 C13 O2 . . . . -176.03(17) ?
    C8 O1 C13 C12 . . . . 5.1(2) ?
    C11 C12 C13 O2 . . . . 177.5(2) ?
    C11 C12 C13 O1 . . . . -3.8(3) ?
    C12 C11 C14 S1 . . . . -20.2(2) ?
    C7 C11 C14 S1 . . . . 158.21(12) ?
    C15 S1 C14 C11 . . . . 86.48(14) ?
    C16 N1 C15 S2 . . . . 178.01(16) ?
    C17 N1 C15 S2 . . . . -0.1(3) ?
    C16 N1 C15 S1 . . . . -1.3(2) ?
    C17 N1 C15 S1 . . . . -179.39(14) ?
    C14 S1 C15 N1 . . . . -173.89(13) ?
    C14 S1 C15 S2 . . . . 6.82(14) ?
loop_
    _geom_hbond_atom_site_label_D
    _geom_hbond_atom_site_label_H
    _geom_hbond_atom_site_label_A
    _geom_hbond_site_symmetry_A
    _geom_hbond_distance_DH
    _geom_hbond_distance_HA
    _geom_hbond_distance_DA
    _geom_hbond_angle_DHA
    _geom_hbond_publ_flag
    C2 H2 O2 4_675 0.93 2.51 3.405(3) 162 yes
data_global
_journal_data_validation_number     ?
_journal_date_recd_electronic     2012-08-21
_journal_date_accepted     2012-09-19
_journal_name_full     'Acta Crystallographica, Section E'
_journal_year     2012
_journal_volume     68
_journal_issue     10
_journal_page_first     o3001
_journal_page_last     o3001
_journal_paper_category     QO
_journal_paper_doi     10.1107/S160053681203975X
_journal_coeditor_code     HB6942
_publ_contact_author_name     'M. Vinduvahini'
_publ_contact_author_address
;
Department of Physics
Sri D Devaraja Urs Government First Grade College
Hunsur 571 105
Mysore District
Karnataka
India
;
_publ_contact_author_email     vinduvahinim@yahoo.in
_publ_contact_author_fax     '+91 08222 252069 '
_publ_contact_author_phone     '+91 0821 2518101'
_publ_section_title
;
(3-Oxo-3<i>H</i>-benzo[<i>f</i>]chromen-1-yl)methyl
<i>N</i>,<i>N</i>-dimethylcarbamodithioate
;
loop_
    _publ_author_name
    _publ_author_address
    'N. M. Mahabaleshwaraiah'
;
Department of Chemistry
Karnatak University's Karnatak Science College
Dharwad
Karnataka 580 001
India
;
    'H. R. Ravi'
;
Research Centre
Postgraduate Department of Physics
Government First Grade College (Autonomous)
Mandya 571 401
Karnataka
India
;
    'M. Vinduvahini'
;
Department of Physics
Sri D Devaraja Urs Government First Grade College
Hunsur 571 105
Mysore District
Karnataka
India
;
    'H. R. Sreepad'
;
Research Centre
Postgraduate Department of Physics
Government First Grade College (Autonomous)
Mandya 571 401
Karnataka
India
;
    'O. Kotresh'
;
Department of Chemistry
Karnatak University's Karnatak Science College
Dharwad
Karnataka 580 001
India
;
