# Supplementary material for: (3-Oxo-3H-benzo[f]chromen-1-yl)methyl N,N-dimethyl­carbamodithio­ate
Source: Acta Crystallogr Sect E Struct Rep Online. 2012 Sep 26;68(Pt 10):o3001. doi: 10.1107/S160053681203975X (PMC3470360; doi:10.1107/S160053681203975X)
Supplement: Supplementary file 2 [file e-68-o3001-Isup2.hkl]

#
# h,k,l, Fc-squared, Fo-squared, sigma(Fo-squared) and status flag
#
data_I
_shelx_title ' Chem_Mahabaleshwaraiah_D4_0ma in P2(1)/n'
_shelx_refln_list_code          4
_shelx_F_calc_maximum      233.03
_exptl_crystal_F_000       688.00
_reflns_d_resolution_high  0.8410
 
loop_
 _symmetry_equiv_pos_as_xyz
 'x, y, z'
 '-x+1/2, y+1/2, -z+1/2'
 '-x, -y, -z'
 'x-1/2, -y-1/2, z-1/2'
 
_cell_length_a    14.1575
_cell_length_b     6.9399
_cell_length_c    15.9750
_cell_angle_alpha  90.000
_cell_angle_beta  101.591
_cell_angle_gamma  90.000
 
_shelx_F_squared_multiplier     1.000
 
loop_
 _refln_index_h
 _refln_index_k
 _refln_index_l
 _refln_F_squared_calc
 _refln_F_squared_meas
 _refln_F_squared_sigma
 _refln_observed_status
   2   0   0     4273.55     4290.47     54.94 o
   4   0   0     3651.47     3775.94     32.53 o
   6   0   0     1909.73     2152.12     19.47 o
   8   0   0     1428.49     1513.96     13.23 o
  10   0   0      151.39      117.70      3.01 o
  12   0   0        3.80        9.40      1.97 o
  14   0   0       33.74       24.19      3.11 o
  16   0   0        0.71        0.00      2.79 o
   1   1   0       13.08        9.88      0.33 o
   2   1   0      183.41      172.65      1.85 o
   3   1   0     1694.20     1829.38     15.16 o
   4   1   0       90.78      109.34      1.58 o
   5   1   0      437.85      466.20      3.88 o
   6   1   0     4768.69     5116.29     41.53 o
   7   1   0      551.32      615.60      4.44 o
   8   1   0     1184.97     1185.06     10.38 o
   9   1   0      107.80      129.89      2.29 o
  10   1   0      237.48      270.43      3.93 o
  11   1   0      618.52      610.60      7.11 o
  12   1   0      802.28      762.63     10.63 o
  13   1   0        0.55        0.65      1.21 o
  14   1   0      248.90      229.64      6.60 o
  15   1   0      528.07      538.73     10.91 o
  16   1   0       69.41       70.61      5.56 o
   0   2   0    48187.48    44960.66    391.72 o
   1   2   0      117.73      123.39      1.89 o
   2   2   0      416.54      502.18      4.31 o
   3   2   0      380.84      360.35      3.59 o
   4   2   0     6743.94     7123.26     53.64 o
   5   2   0       14.44       12.06      0.78 o
   6   2   0      212.63      234.00      2.68 o
   7   2   0     1271.73     1217.87     10.44 o
   8   2   0      353.98      346.69      4.23 o
   9   2   0       43.48       50.47      1.70 o
  10   2   0       21.90       20.48      1.33 o
  11   2   0      364.42      351.46      4.71 o
  12   2   0      323.15      301.42      5.02 o
  13   2   0        3.87        1.98      1.40 o
  14   2   0       15.76       15.18      2.03 o
  15   2   0       62.15       56.48      4.12 o
  16   2   0        7.34       10.04      2.32 o
   1   3   0      487.41      568.16      4.94 o
   2   3   0       31.30       22.89      0.99 o
   3   3   0       66.71       75.21      1.82 o
   4   3   0      928.46      995.66      8.97 o
   5   3   0        7.11        6.63      0.72 o
   6   3   0      533.27      647.62      5.39 o
   7   3   0      236.12      244.05      3.34 o
   8   3   0      396.32      405.90      4.42 o
   9   3   0       91.17       80.76      2.00 o
  10   3   0      224.46      223.05      3.32 o
  11   3   0      326.20      340.75      4.81 o
  12   3   0       10.38       12.58      1.47 o
  13   3   0        9.98        9.99      1.52 o
  14   3   0      239.53      226.67      5.39 o
  15   3   0      117.66      122.38      5.91 o
   0   4   0    16642.12    16861.77    186.46 o
   1   4   0     3851.03     3928.11     33.02 o
   2   4   0     1149.98     1175.40     13.41 o
   3   4   0     1221.77     1194.49     10.26 o
   4   4   0       43.68       55.19      1.64 o
   5   4   0      258.06      262.94      3.64 o
   6   4   0      399.57      360.39      4.97 o
   7   4   0       98.79       76.88      2.07 o
   8   4   0       48.68       51.87      1.97 o
   9   4   0        4.39        5.05      0.97 o
  10   4   0      212.01      194.11      4.15 o
  11   4   0      134.23      138.36      3.15 o
  12   4   0       38.14       34.61      2.10 o
  13   4   0       47.30       44.44      2.66 o
  14   4   0      309.83      326.42      6.25 o
   1   5   0      960.29      928.30      8.80 o
   2   5   0      187.97      189.28      3.10 o
   3   5   0     1359.15     1331.10     11.58 o
   4   5   0      219.42      197.18      3.73 o
   5   5   0      957.09      943.35     10.33 o
   6   5   0      182.56      179.13      3.88 o
   7   5   0      276.47      277.64      7.62 o
   8   5   0      119.06      126.53      3.47 o
   9   5   0      148.48      169.33      4.04 o
  10   5   0       47.53       40.51      2.70 o
  11   5   0        1.43        0.00      0.98 o
  12   5   0      235.19      233.13      4.47 o
  13   5   0       67.09       66.34      3.12 o
   0   6   0     2532.52     2538.61     25.01 o
   1   6   0      304.26      305.15      4.87 o
   2   6   0      145.25      145.88      4.11 o
   3   6   0       20.55       16.93      1.74 o
   4   6   0        0.64        5.83      3.96 o
   5   6   0       12.81       17.98      1.94 o
   6   6   0      117.40      107.36      3.29 o
   7   6   0       15.89       13.41      1.69 o
   8   6   0       17.16       13.90      1.84 o
   9   6   0       37.50       40.71      2.55 o
  10   6   0      102.69      103.77      3.54 o
  11   6   0        1.93        1.01      1.41 o
   1   7   0       82.28       88.97      3.05 o
   2   7   0       83.33       91.52      3.24 o
   3   7   0        0.08        0.81      1.16 o
   4   7   0       35.05       35.93      2.38 o
   5   7   0       26.27       34.23      2.45 o
   6   7   0      295.72      291.68      5.80 o
   7   7   0        0.13        0.45      1.28 o
   8   7   0        5.29        4.59      1.56 o
   0   8   0      225.23      194.62      8.22 o
   1   8   0      257.83      236.96      9.00 o
   2   8   0       83.41       70.74      3.60 o
   3   8   0        0.01        0.00      1.36 o
   4   8   0        1.23        1.86      1.63 o
 -15   0   1      207.42      194.63      7.91 o
 -13   0   1      177.86      179.34      6.41 o
 -11   0   1      100.62       79.27      7.52 o
  -9   0   1      151.02      156.59      2.65 o
  -7   0   1     3130.01     3411.77     32.62 o
  -5   0   1        3.91        1.94      0.96 o
  -3   0   1      530.76      659.09      6.27 o
  -1   0   1     1233.52     1236.06     21.63 o
   1   0   1     4470.64     4227.70     57.85 o
   3   0   1      385.97      410.17      5.55 o
   5   0   1    12286.79    12013.72    102.52 o
   7   0   1      734.06      872.84      8.21 o
   9   0   1      225.06      168.80      2.91 o
  11   0   1      105.67       88.91      6.51 o
  13   0   1      428.89      431.09     10.46 o
  15   0   1       58.56       58.61      7.44 o
 -16   1   1       81.93       82.05      4.92 o
 -15   1   1       34.99       48.58      7.39 o
 -14   1   1      711.44      695.55     12.34 o
 -13   1   1       83.13       74.02      2.89 o
 -12   1   1       79.43       87.79      2.86 o
 -11   1   1       54.43       53.18      2.15 o
 -10   1   1     1410.27     1302.06     10.58 o
  -9   1   1        0.38        0.59      0.43 o
  -8   1   1      169.26      226.07      2.37 o
  -7   1   1      446.72      465.74      3.57 o
  -6   1   1      395.43      361.51      2.86 o
  -5   1   1      276.39      263.42      3.50 o
  -4   1   1       24.64       34.67      0.94 o
  -3   1   1     4989.46     5214.29     40.79 o
  -2   1   1      473.48      518.23      3.72 o
  -1   1   1    12397.15    11839.11     76.67 o
   0   1   1       12.43       16.75      0.57 o
   1   1   1        0.02        7.76      3.96 o
   2   1   1      350.69      335.69      3.47 o
   3   1   1      859.26      905.84      7.42 o
   4   1   1     2001.08     2064.94     15.81 o
   5   1   1     3990.41     4526.15     31.03 o
   6   1   1     1225.22     1316.83      8.44 o
   7   1   1      729.90      961.64      6.54 o
   8   1   1      908.42      892.32      6.47 o
   9   1   1        4.42        8.36      0.98 o
  10   1   1      334.65      291.73      4.15 o
  11   1   1      149.95      134.06      5.34 o
  12   1   1      461.47      459.89     10.14 o
  13   1   1       16.91       24.27      2.98 o
  14   1   1       20.77       16.82      2.42 o
  15   1   1        4.22        7.48      2.11 o
  16   1   1      271.85      271.17     23.26 o
 -16   2   1       12.75       12.85      4.34 o
 -15   2   1       24.43       22.71      2.43 o
 -14   2   1        6.96        7.35      1.65 o
 -13   2   1      130.33      123.08      4.01 o
 -12   2   1        1.11        2.27      1.01 o
 -11   2   1      545.32      548.17      6.12 o
 -10   2   1      454.98      444.92      5.85 o
  -9   2   1       13.21       11.95      0.94 o
  -8   2   1        1.96        0.00      0.42 o
  -7   2   1      259.88      205.90      3.26 o
  -6   2   1     1965.74     1975.01     16.96 o
  -5   2   1       11.88       13.64      1.10 o
  -4   2   1      181.56      137.11      2.40 o
  -3   2   1     3992.40     4159.74     25.97 o
  -2   2   1     2463.37     2511.83     16.95 o
  -1   2   1     8005.67     8094.23     52.25 o
   0   2   1     6755.36     6854.09     47.60 o
   1   2   1    49345.70    45448.85    361.73 o
   2   2   1      149.54      154.98      2.32 o
   3   2   1     2725.05     2884.02     22.35 o
   4   2   1     1456.23     1465.07     13.09 o
   5   2   1     2305.27     2383.77     18.55 o
   6   2   1      250.89      315.16      4.29 o
   7   2   1      459.73      475.49      5.64 o
   8   2   1      716.48      652.69      6.15 o
   9   2   1     1281.35     1318.26     10.40 o
  10   2   1       57.52       50.78      1.81 o
  11   2   1      105.10       96.24      2.46 o
  12   2   1       14.61       20.02      1.82 o
  13   2   1        6.08        2.61      1.32 o
  14   2   1       67.47       69.79      3.72 o
  15   2   1       81.21       80.20      4.89 o
 -15   3   1      158.09      156.42      5.17 o
 -14   3   1      163.50      159.00      4.53 o
 -13   3   1        1.86        0.00      1.14 o
 -12   3   1       15.83       14.28      1.48 o
 -11   3   1      396.47      396.05      5.20 o
 -10   3   1      362.07      343.84      4.21 o
  -9   3   1       78.43       83.22      2.00 o
  -8   3   1      477.89      412.56      4.44 o
  -7   3   1     1531.38     1531.63     12.21 o
  -6   3   1     1088.08     1099.31      9.02 o
  -5   3   1     2254.44     2407.00     17.65 o
  -4   3   1       79.06       65.77      1.69 o
  -3   3   1       17.93       34.83      1.19 o
  -2   3   1      197.10      211.35      2.71 o
  -1   3   1      110.97      131.70      2.06 o
   0   3   1      234.53      215.00      2.73 o
   1   3   1      269.41      278.38      3.70 o
   2   3   1     2927.48     3102.33     26.45 o
   3   3   1      279.75      327.22      5.28 o
   4   3   1      414.11      420.06      4.39 o
   5   3   1     3041.94     3031.27     30.59 o
   6   3   1      851.27      940.36      8.12 o
   7   3   1      399.24      452.53      5.19 o
   8   3   1      482.57      494.95      5.34 o
   9   3   1     1625.48     1577.77     11.74 o
  10   3   1       50.23       51.29      2.13 o
  11   3   1       13.68       16.42      1.46 o
  12   3   1      128.28      143.43      5.40 o
  13   3   1      474.60      459.85      7.05 o
  14   3   1        9.14       13.10      3.29 o
  15   3   1       57.52       70.39      4.01 o
 -14   4   1       27.34       28.93      2.37 o
 -13   4   1      128.48      126.42      4.92 o
 -12   4   1        8.01        9.76      1.47 o
 -11   4   1       38.16       35.87      1.95 o
 -10   4   1      229.61      237.66      3.98 o
  -9   4   1      472.08      434.69      5.42 o
  -8   4   1       50.03       35.15      1.55 o
  -7   4   1      232.07      225.20      3.40 o
  -6   4   1      374.52      341.33      4.84 o
  -5   4   1       24.09       21.62      1.12 o
  -4   4   1      184.44      153.23      2.30 o
  -3   4   1        1.66        1.68      0.64 o
  -2   4   1      346.58      303.92      3.88 o
  -1   4   1      444.04      520.52      7.38 o
   0   4   1      143.40      164.86      5.99 o
   1   4   1     4018.16     4295.94     44.56 o
   2   4   1      909.98      853.17     14.31 o
   3   4   1      550.11      586.38      5.69 o
   4   4   1      321.67      332.60      3.90 o
   5   4   1      119.00      117.38      2.69 o
   6   4   1       19.08       21.22      1.38 o
   7   4   1       54.73       45.50      1.88 o
   8   4   1       12.05       13.55      1.30 o
   9   4   1        0.11        0.36      0.86 o
  10   4   1       11.29       10.43      1.18 o
  11   4   1       64.01       67.64      2.74 o
  12   4   1      176.08      174.76      3.98 o
  13   4   1      147.96      160.35      3.93 o
  14   4   1       48.76       50.45      2.93 o
 -13   5   1       71.86       71.33      3.17 o
 -12   5   1       97.72      107.20      3.26 o
 -11   5   1       19.27       17.63      1.58 o
 -10   5   1        5.36        6.66      1.23 o
  -9   5   1       39.69       37.71      2.12 o
  -8   5   1       34.30       33.46      2.08 o
  -7   5   1        0.12        0.00      0.86 o
  -6   5   1       32.38       25.03      1.83 o
  -5   5   1       76.22       81.79      5.94 o
  -4   5   1      612.73      598.88      6.65 o
  -3   5   1      176.21      185.08      3.44 o
  -2   5   1      979.76     1008.65      7.89 o
  -1   5   1       94.48       90.50      2.06 o
   0   5   1      768.64      701.45      8.17 o
   1   5   1        1.35        0.38      0.92 o
   2   5   1      175.71      182.63      3.62 o
   3   5   1       66.54       62.32      2.25 o
   4   5   1      430.52      386.23      5.48 o
   5   5   1       18.16       33.22      2.16 o
   6   5   1       42.88       44.61      2.52 o
   7   5   1      421.61      435.95      6.64 o
   8   5   1       34.19       28.59      2.39 o
   9   5   1        3.75        4.35      1.16 o
  10   5   1      117.79      128.94      3.21 o
  11   5   1       25.61       28.19      1.87 o
  12   5   1       20.93       27.23      2.10 o
 -11   6   1        4.61        5.11      1.47 o
 -10   6   1        2.51        0.21      1.51 o
  -9   6   1      133.47      139.35      3.64 o
  -8   6   1       19.78       21.32      1.92 o
  -7   6   1        0.01        0.00      1.03 o
  -6   6   1        4.60        1.84      1.11 o
  -5   6   1      211.78      189.09      4.19 o
  -4   6   1       55.25       62.98      2.68 o
  -3   6   1        1.19        0.00      0.84 o
  -2   6   1        1.61        1.06      0.84 o
  -1   6   1       92.72       81.06      2.52 o
   0   6   1     1170.30     1152.36      9.00 o
   1   6   1      769.95      757.98      7.45 o
   2   6   1        7.70        6.21      1.12 o
   3   6   1      102.34      103.00      4.15 o
   4   6   1      100.73      101.84      3.35 o
   5   6   1       45.34       46.47      3.53 o
   6   6   1      122.45      124.62      3.54 o
   7   6   1      306.82      302.33      5.64 o
   8   6   1       10.59        7.18      1.48 o
   9   6   1        3.13        1.33      1.26 o
  10   6   1       67.02       79.62      3.55 o
  11   6   1      180.46      176.12      4.64 o
  -8   7   1       91.25       90.26      4.70 o
  -7   7   1        0.01        0.00      1.49 o
  -6   7   1      117.74      125.60      6.78 o
  -5   7   1       90.74       96.06      3.95 o
  -4   7   1      101.77      109.33      3.84 o
  -3   7   1        2.75        1.00      1.48 o
  -2   7   1       46.01       50.62      2.68 o
  -1   7   1      342.56      345.68      5.42 o
   0   7   1       45.95       44.23      2.69 o
   1   7   1        5.11        3.59      1.23 o
   2   7   1      319.88      317.84      6.06 o
   3   7   1      341.72      349.56      6.64 o
   4   7   1       32.72       33.37      2.37 o
   5   7   1        3.65        3.68      1.44 o
   6   7   1      454.76      449.68      7.38 o
   7   7   1        4.47        7.44      2.01 o
   8   7   1       13.13       15.24      2.79 o
  -4   8   1        0.65        1.30      2.28 o
  -3   8   1       23.04       27.98      2.78 o
  -2   8   1        2.06        5.12      2.79 o
  -1   8   1       13.62       12.96      3.44 o
   0   8   1      306.16      254.63      5.86 o
   1   8   1      140.71      125.80      3.89 o
   2   8   1        0.52        0.00      1.30 o
   3   8   1        3.47        2.24      1.28 o
 -16   0   2        0.91        1.86      3.26 o
 -14   0   2      128.86      124.36     11.63 o
 -12   0   2      633.68      602.01     10.11 o
 -10   0   2       24.39       21.62      1.81 o
  -8   0   2       15.21       20.21      1.03 o
  -6   0   2     7883.55     7737.04     74.85 o
  -4   0   2     1071.41     1041.42     11.04 o
  -2   0   2    13058.37    12198.29    173.50 o
   0   0   2     8014.25     7546.53     73.40 o
   2   0   2    11853.07    11277.70    529.09 o
   4   0   2     4371.27     4484.41     60.68 o
   6   0   2     3716.79     3956.32     38.35 o
   8   0   2        9.39       12.82      0.91 o
  10   0   2      409.14      394.91      7.67 o
  12   0   2        0.90        0.93      2.33 o
  14   0   2       18.62       18.14      4.65 o
  16   0   2        4.38        2.79      3.72 o
 -16   1   2      116.10      140.00      8.22 o
 -15   1   2      135.49      123.17      7.70 o
 -14   1   2      296.37      307.10      5.73 o
 -13   1   2      414.58      401.66      6.43 o
 -12   1   2       61.03       62.77      3.16 o
 -11   1   2      535.78      469.85      5.54 o
 -10   1   2      492.72      488.03      5.89 o
  -9   1   2     1541.11     1416.03     11.78 o
  -8   1   2        1.79        0.23      0.41 o
  -7   1   2      504.16      536.48      4.57 o
  -6   1   2      349.73      326.01      4.07 o
  -5   1   2     1576.83     1465.48      9.73 o
  -4   1   2       68.04       95.61      1.30 o
  -3   1   2       17.67       18.21      0.49 o
  -2   1   2     2972.53     3052.43     22.32 o
  -1   1   2       15.34       18.03      0.53 o
   0   1   2     3389.84     3282.72     26.00 o
   1   1   2      235.49      202.90     37.30 o
   2   1   2     1201.79     1254.30     11.92 o
   3   1   2      221.32      240.58      2.85 o
   4   1   2      175.63      169.67      2.25 o
   5   1   2      737.69      743.50      6.37 o
   6   1   2     5849.98     6509.48     39.16 o
   7   1   2      170.59      191.30      2.19 o
   8   1   2      557.33      708.94      5.63 o
   9   1   2     1565.16     1483.29     11.80 o
  10   1   2      321.69      333.60      4.56 o
  11   1   2      194.29      178.19      3.90 o
  12   1   2       73.97       67.94      3.06 o
  13   1   2      424.32      403.28      8.65 o
  14   1   2      149.20      141.07      6.61 o
  15   1   2       66.36       66.85      6.51 o
 -16   2   2        3.44        0.00      1.88 o
 -15   2   2        8.22        8.93      2.05 o
 -14   2   2        1.64        3.93      1.44 o
 -13   2   2        0.07        1.52      1.26 o
 -12   2   2      636.52      608.07      7.58 o
 -11   2   2       20.48       25.81      1.37 o
 -10   2   2     1704.71     1691.20     11.96 o
  -9   2   2      577.36      590.50      6.99 o
  -8   2   2       39.27       56.81      1.51 o
  -7   2   2      478.85      495.05      5.27 o
  -6   2   2      834.73      806.88      8.15 o
  -5   2   2      878.94      955.67      6.90 o
  -4   2   2       66.82       76.28      1.04 o
  -3   2   2       34.15       23.50      0.67 o
  -2   2   2       44.30       55.73      1.20 o
  -1   2   2     4502.81     4601.58     34.21 o
   0   2   2     1727.91     1909.00     14.09 o
   1   2   2     1132.48     1083.96     17.21 o
   2   2   2       30.12       23.47      0.88 o
   3   2   2      279.51      264.31      3.53 o
   4   2   2        0.34        0.47      0.38 o
   5   2   2     1339.32     1349.57     11.13 o
   6   2   2     1811.72     1772.30     17.83 o
   7   2   2       49.62       48.91      1.29 o
   8   2   2      481.82      480.12      5.66 o
   9   2   2      374.83      353.21      4.25 o
  10   2   2      669.54      645.04      6.41 o
  11   2   2        4.76        2.44      0.89 o
  12   2   2        5.07        2.04      1.11 o
  13   2   2       28.75       28.32      2.43 o
  14   2   2       67.58       64.51      4.20 o
  15   2   2       51.01       59.39      4.17 o
 -15   3   2        3.56        0.80      1.56 o
 -14   3   2       90.98      101.99      4.28 o
 -13   3   2      308.28      319.87      5.56 o
 -12   3   2        0.01        0.52      0.97 o
 -11   3   2        1.49        2.06      0.85 o
 -10   3   2      183.05      170.68      3.01 o
  -9   3   2      434.40      396.82      4.45 o
  -8   3   2       19.71       17.20      1.41 o
  -7   3   2      181.56      177.07      2.60 o
  -6   3   2        0.33        3.22      0.60 o
  -5   3   2      527.08      452.46      6.22 o
  -4   3   2      919.69     1073.19      8.85 o
  -3   3   2      689.57      698.74      7.55 o
  -2   3   2     1077.08     1198.36     10.47 o
  -1   3   2      882.35      898.90      7.84 o
   0   3   2     2179.59     2215.74     16.77 o
   1   3   2       58.32       41.69      1.51 o
   2   3   2      808.94      943.81      7.97 o
   3   3   2       26.32       28.31      1.05 o
   4   3   2     1333.16     1457.33     11.58 o
   5   3   2     1481.34     1413.18     13.01 o
   6   3   2     1254.56     1466.64     13.56 o
   7   3   2      200.69      183.54      3.12 o
   8   3   2      359.31      408.30      5.04 o
   9   3   2      342.96      320.11      4.57 o
  10   3   2      244.78      245.74      3.80 o
  11   3   2        7.72        7.21      1.11 o
  12   3   2       22.32       26.45      1.98 o
  13   3   2      362.78      358.37      6.77 o
  14   3   2      107.83      126.09      7.67 o
 -14   4   2       31.69       31.94      2.33 o
 -13   4   2       35.13       31.47      2.14 o
 -12   4   2        7.79        8.97      1.40 o
 -11   4   2       26.74       24.43      1.82 o
 -10   4   2       30.35       30.91      1.72 o
  -9   4   2       23.70       30.29      1.63 o
  -8   4   2      818.95      760.78      6.90 o
  -7   4   2       12.44        8.75      0.93 o
  -6   4   2      208.57      224.01      3.53 o
  -5   4   2      945.30      979.34      8.20 o
  -4   4   2       49.54       55.91      1.36 o
  -3   4   2     1398.85     1338.67     18.98 o
  -2   4   2      563.28      605.21      6.60 o
  -1   4   2        2.16        1.63      0.79 o
   0   4   2      410.70      464.92      6.56 o
   1   4   2     1799.17     1805.47     18.29 o
   2   4   2      950.96     1023.46      9.99 o
   3   4   2      190.02      154.66      2.35 o
   4   4   2        0.98        1.63      0.56 o
   5   4   2      743.23      762.33      7.50 o
   6   4   2       72.51       79.37      2.16 o
   7   4   2       71.21       66.46      2.24 o
   8   4   2      968.71      913.67     10.05 o
   9   4   2       92.94      100.26      3.54 o
  10   4   2       39.71       37.13      2.20 o
  11   4   2        0.68        0.00      0.94 o
  12   4   2      342.27      342.96      5.66 o
  13   4   2        3.37        3.18      1.28 o
 -13   5   2       30.75       26.86      2.13 o
 -12   5   2       19.72       23.80      2.02 o
 -11   5   2       58.49       56.01      2.80 o
 -10   5   2      154.46      140.19      3.46 o
  -9   5   2       28.90       25.68      1.86 o
  -8   5   2       43.98       37.11      1.96 o
  -7   5   2      207.21      199.65      4.09 o
  -6   5   2      245.29      225.67      4.67 o
  -5   5   2      352.39      321.18      4.60 o
  -4   5   2       10.67       11.01      1.59 o
  -3   5   2      310.87      295.05      3.48 o
  -2   5   2      184.56      183.48      2.82 o
  -1   5   2      326.34      314.00      4.29 o
   0   5   2       49.87       50.21      1.93 o
   1   5   2      603.63      587.90      6.39 o
   2   5   2      215.90      208.19      3.53 o
   3   5   2     1485.44     1452.62     19.99 o
   4   5   2      149.45      131.57      3.08 o
   5   5   2        0.12        0.00      0.90 o
   6   5   2     1040.62     1028.33     12.16 o
   7   5   2      499.90      496.26      7.66 o
   8   5   2        2.32        3.09      1.18 o
   9   5   2       10.02        7.84      1.28 o
  10   5   2       79.23       69.09      2.85 o
  11   5   2       88.96       98.49      3.79 o
  12   5   2       21.78       22.82      2.05 o
 -11   6   2      215.24      220.28      5.65 o
 -10   6   2        5.73        5.35      1.51 o
  -9   6   2        1.70        1.57      1.28 o
  -8   6   2       87.74       91.47      3.50 o
  -7   6   2      160.87      150.69      4.40 o
  -6   6   2        9.87       11.24      1.59 o
  -5   6   2        0.58        0.00      1.31 o
  -4   6   2      279.31      256.50      5.21 o
  -3   6   2       14.26       18.51      1.51 o
  -2   6   2       37.77       36.65      2.05 o
  -1   6   2      224.56      226.26      3.26 o
   0   6   2       57.17       55.82      2.20 o
   1   6   2       95.21       88.73      2.90 o
   2   6   2      121.85      117.21      3.19 o
   3   6   2       28.46       24.29      1.77 o
   4   6   2      262.14      243.42      5.19 o
   5   6   2       16.15       14.28      1.78 o
   6   6   2        2.14        4.87      2.02 o
   7   6   2       27.15       27.51      2.29 o
   8   6   2       56.93       59.85      2.99 o
   9   6   2        0.87        1.91      1.24 o
  10   6   2        0.01        0.03      1.29 o
  -8   7   2      100.58      109.96      4.30 o
  -7   7   2       71.30       72.81      3.84 o
  -6   7   2       36.49       33.71      3.04 o
  -5   7   2       30.71       35.12      3.01 o
  -4   7   2      267.84      260.67      6.43 o
  -3   7   2      130.04      139.49      6.09 o
  -2   7   2       36.52       37.94      2.90 o
  -1   7   2      242.99      226.09      5.24 o
   0   7   2      108.29      110.13      3.40 o
   1   7   2       56.04       54.17      2.59 o
   2   7   2       38.48       34.54      2.18 o
   3   7   2       18.11       22.62      2.24 o
   4   7   2      110.62      110.65      3.93 o
   5   7   2      143.55      138.63      4.40 o
   6   7   2      218.24      226.73      5.16 o
   7   7   2        4.36        4.31      1.65 o
   8   7   2      215.96      224.70      5.75 o
  -4   8   2        2.07        0.50      1.48 o
  -3   8   2       17.09        9.77      4.42 o
  -2   8   2       11.94       12.75      3.11 o
  -1   8   2       96.53       95.07      6.74 o
   0   8   2        1.97        1.36      1.56 o
   1   8   2       85.37       70.71      3.38 o
   2   8   2       68.96       72.47      3.76 o
   3   8   2        0.49        0.75      1.28 o
 -15   0   3        2.00        2.22      2.12 o
 -13   0   3       37.78       42.99      3.46 o
 -11   0   3      597.91      613.57     11.50 o
  -9   0   3     1039.08     1044.57      9.96 o
  -7   0   3      217.87      197.64      3.43 o
  -5   0   3     4760.79     4746.48     53.36 o
  -3   0   3      176.71      191.00      4.45 o
  -1   0   3    12366.79    11800.86    134.51 o
   1   0   3        9.69       17.13      0.81 o
   3   0   3     2684.20     2534.43     29.20 o
   5   0   3        8.50       14.60      2.56 o
   7   0   3     3413.65     3510.46     37.92 o
   9   0   3      519.11      500.19      6.56 o
  11   0   3       19.57        7.44      2.79 o
  13   0   3      656.39      539.58     18.61 o
  15   0   3      124.63      114.89      9.30 o
 -16   1   3      243.58      274.01     10.08 o
 -15   1   3        8.63       10.47      2.62 o
 -14   1   3       82.99       83.41      3.32 o
 -13   1   3       77.19       86.22      3.02 o
 -12   1   3      378.24      412.26      7.36 o
 -11   1   3        6.45        5.84      0.92 o
 -10   1   3      619.05      554.20      5.99 o
  -9   1   3       48.20       36.39      1.64 o
  -8   1   3      708.57      717.99      5.84 o
  -7   1   3      641.19      706.72      5.97 o
  -6   1   3     1294.68     1281.78     10.62 o
  -5   1   3      424.15      493.77      4.27 o
  -4   1   3     1857.26     1874.67     13.49 o
  -3   1   3      901.02      927.14      7.53 o
  -2   1   3      228.87      217.44      2.36 o
  -1   1   3     1129.84     1081.19      8.61 o
   0   1   3       45.58       50.47      1.10 o
   1   1   3     7416.00     7416.72     58.50 o
   2   1   3      380.34      375.07      4.29 o
   3   1   3       74.76       80.09      1.53 o
   4   1   3       15.91        9.51      0.62 o
   5   1   3      672.90      773.77      7.55 o
   6   1   3      989.60     1005.25      7.55 o
   7   1   3     1098.08     1382.63     10.07 o
   8   1   3       27.08       37.53      1.47 o
   9   1   3      134.14      145.35      2.39 o
  10   1   3     1149.59     1146.68      9.93 o
  11   1   3      160.43      141.52      3.53 o
  12   1   3        5.07        5.95      1.69 o
  13   1   3        0.14        0.00      1.50 o
  14   1   3      618.16      597.27     14.63 o
  15   1   3      128.09      124.83      6.74 o
 -16   2   3       34.78       33.62      2.96 o
 -15   2   3        8.27        9.59      1.97 o
 -14   2   3      138.76      136.81      4.47 o
 -13   2   3      403.05      407.97      6.64 o
 -12   2   3      216.89      228.83      4.69 o
 -11   2   3      225.09      230.42      4.76 o
 -10   2   3       78.45       76.67      2.06 o
  -9   2   3      490.54      496.88      5.21 o
  -8   2   3      675.53      645.84      7.14 o
  -7   2   3       18.08       10.66      1.39 o
  -6   2   3      157.40      197.79      3.93 o
  -5   2   3     5459.48     5609.10     37.74 o
  -4   2   3     1131.16     1136.05      8.92 o
  -3   2   3       67.42       60.43      1.30 o
  -2   2   3      992.15     1020.93      8.75 o
  -1   2   3     6604.48     6616.64     52.22 o
   0   2   3       46.55       34.57      1.10 o
   1   2   3      584.50      559.90      5.77 o
   2   2   3     1286.99     1304.96     12.67 o
   3   2   3     1592.73     1531.17     16.59 o
   4   2   3       42.71       35.71      1.37 o
   5   2   3      157.86      195.79      2.56 o
   6   2   3     1495.69     1524.20     11.75 o
   7   2   3       78.27       80.59      1.54 o
   8   2   3        8.88       11.93      1.08 o
   9   2   3        6.33        7.00      1.10 o
  10   2   3      420.12      411.24      5.18 o
  11   2   3     1083.06     1043.39      9.83 o
  12   2   3       17.71       18.64      1.70 o
  13   2   3      393.06      354.59      7.19 o
  14   2   3        5.34        5.12      2.15 o
  15   2   3        4.16        1.40      2.30 o
 -15   3   3       20.03       27.18      2.64 o
 -14   3   3        3.71        2.72      1.75 o
 -13   3   3      974.98      986.68     12.17 o
 -12   3   3       65.54       74.21      2.86 o
 -11   3   3       17.62       18.21      1.34 o
 -10   3   3        6.72        7.61      0.94 o
  -9   3   3     1218.54     1193.70      9.62 o
  -8   3   3      395.66      396.32      4.75 o
  -7   3   3       29.83       37.86      1.34 o
  -6   3   3      125.77      148.19      2.33 o
  -5   3   3      603.03      550.57      7.93 o
  -4   3   3      295.20      269.15      4.33 o
  -3   3   3      591.52      638.31      7.28 o
  -2   3   3     1267.11     1353.50     12.50 o
  -1   3   3        8.94        6.24      0.64 o
   0   3   3      245.36      239.60      3.86 o
   1   3   3       16.42       31.22      1.68 o
   2   3   3      161.59      147.32      2.37 o
   3   3   3      943.35      977.25     10.04 o
   4   3   3      316.58      310.22      4.22 o
   5   3   3      205.45      194.64      2.84 o
   6   3   3       30.08       23.73      1.24 o
   7   3   3     2299.63     2409.83     18.19 o
   8   3   3      355.69      332.68      4.92 o
   9   3   3      105.23      110.05      2.87 o
  10   3   3      291.79      277.75      4.95 o
  11   3   3      127.94      128.87      3.40 o
  12   3   3        3.29        1.71      1.07 o
  13   3   3       64.89       66.39      3.05 o
  14   3   3      141.42      138.96      8.83 o
 -14   4   3        2.23        1.77      1.57 o
 -13   4   3       50.49       52.89      2.77 o
 -12   4   3        5.45        3.27      1.38 o
 -11   4   3      874.91      888.80     10.29 o
 -10   4   3       31.17       33.47      1.95 o
  -9   4   3        7.44       11.63      1.15 o
  -8   4   3        1.42        2.28      0.78 o
  -7   4   3      396.96      377.24      5.19 o
  -6   4   3      294.88      301.65      4.24 o
  -5   4   3        3.91        4.71      0.62 o
  -4   4   3      199.56      219.50      3.34 o
  -3   4   3      387.02      387.31      5.14 o
  -2   4   3      688.59      661.11     11.63 o
  -1   4   3      101.47       90.02      2.62 o
   0   4   3     1717.78     1760.75     17.88 o
   1   4   3        5.22        1.48      0.76 o
   2   4   3      894.00      847.24      7.77 o
   3   4   3       92.58      100.03      2.08 o
   4   4   3       78.76       65.61      2.30 o
   5   4   3       28.31       29.99      1.54 o
   6   4   3      452.90      411.46      5.16 o
   7   4   3      322.70      329.37      5.21 o
   8   4   3        5.36        3.37      1.06 o
   9   4   3      302.76      298.48      5.72 o
  10   4   3      114.70      124.18      3.50 o
  11   4   3        0.02        0.00      0.99 o
  12   4   3       53.85       53.50      2.65 o
  13   4   3        0.42        2.38      1.36 o
 -13   5   3        0.27        1.85      1.84 o
 -12   5   3       58.09       63.96      3.94 o
 -11   5   3       44.63       48.53      4.97 o
 -10   5   3      140.61      155.12      4.36 o
  -9   5   3       16.39       17.81      1.86 o
  -8   5   3      115.75      119.82      3.63 o
  -7   5   3       31.82       37.94      2.03 o
  -6   5   3      243.38      245.87      4.00 o
  -5   5   3      126.15      110.32      2.83 o
  -4   5   3      740.39      699.81      6.98 o
  -3   5   3      126.98      122.91      2.43 o
  -2   5   3      211.62      207.84      2.99 o
  -1   5   3       46.54       39.57      1.66 o
   0   5   3      978.15      958.53      9.03 o
   1   5   3       26.15       24.20      1.82 o
   2   5   3      481.55      481.41      5.78 o
   3   5   3       18.78       22.32      1.39 o
   4   5   3      457.08      436.83      7.65 o
   5   5   3        0.01        0.56      1.34 o
   6   5   3      502.71      480.46      7.45 o
   7   5   3       90.61       96.27      3.43 o
   8   5   3       96.84      100.69      3.12 o
   9   5   3      144.06      136.12      6.13 o
  10   5   3        0.01        0.26      1.11 o
  11   5   3       59.25       56.47      3.00 o
  12   5   3      136.97      139.50      3.87 o
 -11   6   3        5.78       12.80      2.40 o
 -10   6   3        0.13        0.91      1.58 o
  -9   6   3        7.57       10.65      1.78 o
  -8   6   3       29.58       30.69      2.41 o
  -7   6   3      197.07      193.95      4.85 o
  -6   6   3       29.59       37.77      3.08 o
  -5   6   3       43.22       36.33      2.67 o
  -4   6   3       25.76       29.12      2.10 o
  -3   6   3       20.96       18.34      1.74 o
  -2   6   3       31.01       30.28      1.66 o
  -1   6   3       53.89       48.78      2.11 o
   0   6   3      106.10      111.29      5.40 o
   1   6   3        3.30        3.87      1.04 o
   2   6   3        1.07        2.13      1.22 o
   3   6   3        0.75        1.26      1.11 o
   4   6   3        5.95        6.70      1.46 o
   5   6   3      219.30      202.78      5.45 o
   6   6   3        5.63        5.02      1.46 o
   7   6   3        9.61       11.64      1.78 o
   8   6   3       28.60       26.52      2.35 o
   9   6   3       96.62       89.81      3.73 o
  10   6   3       17.37       16.19      2.13 o
  -8   7   3        4.82        5.61      1.96 o
  -7   7   3       23.28       34.61      3.23 o
  -6   7   3      139.17      150.06      4.72 o
  -5   7   3        8.82        8.83      2.01 o
  -4   7   3       25.14       29.02      2.71 o
  -3   7   3      163.39      178.41      5.34 o
  -2   7   3      167.39      165.32      5.11 o
  -1   7   3       16.62       16.12      2.26 o
   0   7   3       58.98       62.49      3.24 o
   1   7   3      251.66      252.14      6.80 o
   2   7   3       43.10       40.38      2.45 o
   3   7   3       23.68       26.55      2.66 o
   4   7   3      173.48      180.16      5.22 o
   5   7   3      169.97      175.14      5.28 o
   6   7   3       43.76       36.37      3.62 o
   7   7   3        4.04        4.74      1.91 o
  -3   8   3       12.78        8.84      2.96 o
  -2   8   3        0.53        0.00      1.97 o
  -1   8   3       35.06       36.94      3.62 o
   0   8   3       79.73       66.69      4.12 o
   1   8   3        2.28        0.91      1.34 o
   2   8   3        8.78       10.54      1.95 o
 -16   0   4        3.17        3.02      2.30 o
 -14   0   4        1.07        0.80      1.79 o
 -12   0   4     2399.17     2515.51     30.34 o
 -10   0   4     1384.84     1324.97     15.06 o
  -8   0   4     2097.01     2226.89     20.72 o
  -6   0   4      146.94      161.05      3.57 o
  -4   0   4     5243.17     5201.37     73.35 o
  -2   0   4     2485.43     2766.03     40.13 o
   0   0   4    54300.78    43815.21    475.62 o
   2   0   4     3284.37     3794.07     43.13 o
   4   0   4     4305.81     3824.03     92.54 o
   6   0   4        2.04        2.53      1.01 o
   8   0   4      414.10      370.12      6.97 o
  10   0   4       75.90       77.93      7.44 o
  12   0   4      251.71      206.99     10.70 o
  14   0   4        1.30        5.58      3.26 o
 -16   1   4      117.75      132.51      4.64 o
 -15   1   4      437.58      440.62      7.97 o
 -14   1   4      232.48      247.04      6.00 o
 -13   1   4       13.13       21.63      1.86 o
 -12   1   4     2852.56     2797.12     25.74 o
 -11   1   4      368.83      385.72      4.94 o
 -10   1   4      544.94      559.24      6.10 o
  -9   1   4      248.10      274.17      3.96 o
  -8   1   4      114.98       95.32      1.60 o
  -7   1   4      149.16      153.96      2.17 o
  -6   1   4      795.27      819.56      7.43 o
  -5   1   4      586.61      573.48      5.31 o
  -4   1   4     1220.26     1335.83     10.73 o
  -3   1   4      817.20      818.37      6.98 o
  -2   1   4     1513.57     1669.82     15.30 o
  -1   1   4       72.64       76.23      1.35 o
   0   1   4     1006.63     1019.11      9.14 o
   1   1   4        8.96        5.53      0.62 o
   2   1   4      111.45       65.51      1.35 o
   3   1   4      838.36      828.55      8.74 o
   4   1   4      239.61      270.30      3.57 o
   5   1   4      179.05      182.23      2.63 o
   6   1   4      644.87      643.96      6.24 o
   7   1   4      405.61      368.59      4.34 o
   8   1   4      205.91      220.53      3.99 o
   9   1   4       58.59       55.11      1.82 o
  10   1   4       62.18       78.26      2.09 o
  11   1   4      610.88      614.04      8.49 o
  12   1   4       73.27       70.71      4.01 o
  13   1   4        2.60        6.70      5.35 o
  14   1   4       31.43       35.16      4.28 o
  15   1   4      474.34      479.69     20.70 o
 -16   2   4       16.98       23.39      2.54 o
 -15   2   4       34.62       35.81      2.90 o
 -14   2   4       10.79       10.72      2.23 o
 -13   2   4        8.11        7.64      1.44 o
 -12   2   4      664.01      705.11      9.17 o
 -11   2   4       14.60       14.33      1.38 o
 -10   2   4     1041.25     1049.37      8.59 o
  -9   2   4       13.73       14.99      1.02 o
  -8   2   4       74.77       69.43      2.22 o
  -7   2   4      552.59      479.55      5.34 o
  -6   2   4      511.68      547.50      5.14 o
  -5   2   4      245.09      253.39      2.99 o
  -4   2   4     3082.71     3212.11     22.87 o
  -3   2   4      555.95      568.57      5.90 o
  -2   2   4       26.14       25.35      1.04 o
  -1   2   4      548.02      562.29      5.92 o
   0   2   4       86.04      113.16      2.11 o
   1   2   4      208.85      195.74      2.88 o
   2   2   4     2727.06     2702.47     54.71 o
   3   2   4     1227.09     1230.67     11.00 o
   4   2   4     2478.62     2478.24     28.01 o
   5   2   4       18.38       21.24      1.04 o
   6   2   4       19.17       18.39      1.00 o
   7   2   4      939.16      954.20      8.37 o
   8   2   4      591.03      563.58      7.04 o
   9   2   4       88.73       87.63      2.77 o
  10   2   4        8.45       11.94      1.26 o
  11   2   4      158.04      157.92      3.24 o
  12   2   4       14.41       18.99      1.70 o
  13   2   4       28.23       22.29      2.77 o
  14   2   4        9.55        1.54      1.96 o
 -15   3   4       68.01       66.65      3.88 o
 -14   3   4      118.19      123.42      4.43 o
 -13   3   4       67.04       69.12      3.89 o
 -12   3   4      210.85      196.18      3.80 o
 -11   3   4      361.57      369.53      4.92 o
 -10   3   4      893.43      840.43      8.10 o
  -9   3   4       20.43       18.28      1.23 o
  -8   3   4      896.08      886.21      7.48 o
  -7   3   4      668.14      688.31      6.87 o
  -6   3   4        1.91        0.11      0.37 o
  -5   3   4        7.81       10.54      1.44 o
  -4   3   4      193.55      194.85      4.70 o
  -3   3   4      292.26      286.87      6.41 o
  -2   3   4       35.81       40.29      1.74 o
  -1   3   4      347.02      351.53      4.97 o
   0   3   4      102.84      109.58      2.67 o
   1   3   4      333.96      312.59      4.68 o
   2   3   4       95.61       93.66      2.21 o
   3   3   4      112.81      109.55      2.70 o
   4   3   4      453.71      452.64      5.14 o
   5   3   4      255.36      251.98      3.24 o
   6   3   4        5.34        4.30      0.66 o
   7   3   4      493.66      489.83      6.10 o
   8   3   4      694.15      671.02      7.61 o
   9   3   4      303.41      318.31      6.43 o
  10   3   4        8.29        9.63      1.68 o
  11   3   4      117.52      120.58      3.38 o
  12   3   4      156.22      160.50      4.04 o
  13   3   4       12.49        9.94      1.64 o
  14   3   4      103.58      111.80      4.67 o
 -14   4   4      189.85      187.21      5.10 o
 -13   4   4        5.73        5.84      1.65 o
 -12   4   4     1024.37     1021.92     12.88 o
 -11   4   4     1023.64     1049.76     12.88 o
 -10   4   4        0.27        1.26      0.93 o
  -9   4   4        0.12        0.00      0.81 o
  -8   4   4       36.90       37.18      2.95 o
  -7   4   4      267.14      251.36      4.26 o
  -6   4   4       16.61       11.13      1.16 o
  -5   4   4      117.71      125.68      2.10 o
  -4   4   4        0.10        1.35      0.86 o
  -3   4   4      235.82      207.57      3.61 o
  -2   4   4      343.47      339.09      4.50 o
  -1   4   4     1187.71     1097.43     10.22 o
   0   4   4      657.98      697.97     11.17 o
   1   4   4      308.76      287.74      4.41 o
   2   4   4      853.92      887.62      8.10 o
   3   4   4      362.98      325.55      4.65 o
   4   4   4        1.53        0.72      0.67 o
   5   4   4      163.25      162.43      3.02 o
   6   4   4       62.80       57.29      2.16 o
   7   4   4      123.62      103.13      2.90 o
   8   4   4       53.41       52.44      2.67 o
   9   4   4       11.17       15.71      1.68 o
  10   4   4      116.14      114.79      3.65 o
  11   4   4      210.57      214.55      5.26 o
  12   4   4      215.36      222.71      5.02 o
  13   4   4        6.70        7.90      1.61 o
 -13   5   4       91.63       93.76      4.88 o
 -12   5   4      616.09      627.92     11.02 o
 -11   5   4        1.25        1.29      1.88 o
 -10   5   4      197.01      192.43      5.45 o
  -9   5   4      120.80      125.23      6.31 o
  -8   5   4       31.99       35.42      2.31 o
  -7   5   4       90.59       92.42      4.06 o
  -6   5   4      107.46      111.77      3.02 o
  -5   5   4      678.63      691.98     10.40 o
  -4   5   4      185.44      163.29      3.28 o
  -3   5   4      912.70      905.70      7.63 o
  -2   5   4       32.14       29.57      1.61 o
  -1   5   4      552.87      548.76      5.80 o
   0   5   4        0.70        0.08      0.81 o
   1   5   4     1273.13     1249.88     11.17 o
   2   5   4       84.65       83.55      2.58 o
   3   5   4      514.94      477.62      5.45 o
   4   5   4      215.88      202.90      4.03 o
   5   5   4      397.37      402.54      6.82 o
   6   5   4        5.18       10.10      1.49 o
   7   5   4        2.08        1.48      1.06 o
   8   5   4       11.20       10.26      1.41 o
   9   5   4       26.13       32.31      2.49 o
  10   5   4       11.18       12.93      1.86 o
  11   5   4       14.34       11.46      1.74 o
 -11   6   4      386.64      374.61      8.35 o
 -10   6   4      237.70      228.47      6.89 o
  -9   6   4       41.27       41.90      2.84 o
  -8   6   4        3.07        4.55      1.41 o
  -7   6   4       30.68       29.02      3.14 o
  -6   6   4      291.40      272.31      5.07 o
  -5   6   4      105.84      109.38      3.13 o
  -4   6   4       31.26       37.55      2.39 o
  -3   6   4        2.01        3.31      1.15 o
  -2   6   4        6.31        6.47      1.12 o
  -1   6   4       22.95       23.55      1.54 o
   0   6   4      196.65      202.59      6.07 o
   1   6   4       51.08       47.79      2.38 o
   2   6   4       44.78       42.65      2.30 o
   3   6   4       55.25       61.58      2.72 o
   4   6   4        0.10        0.04      1.00 o
   5   6   4        1.88        0.99      1.68 o
   6   6   4      136.02      117.99      3.81 o
   7   6   4        5.14        2.82      1.49 o
   8   6   4       24.98       27.50      2.41 o
   9   6   4       20.40       25.34      2.41 o
  10   6   4      110.85      109.64      5.57 o
  -8   7   4        5.81        6.41      1.78 o
  -7   7   4       42.73       56.47      3.47 o
  -6   7   4      252.30      254.48      5.81 o
  -5   7   4       15.43       18.68      2.12 o
  -4   7   4        0.47        1.89      1.65 o
  -3   7   4       56.39       51.10      3.41 o
  -2   7   4      104.17       98.75      7.49 o
  -1   7   4       22.36       29.13      2.78 o
   0   7   4        1.96        5.12      1.46 o
   1   7   4       24.11       29.57      2.23 o
   2   7   4      151.28      159.22      4.57 o
   3   7   4        2.39        6.09      1.65 o
   4   7   4       66.26       74.08      3.61 o
   5   7   4      166.39      181.84      5.02 o
   6   7   4      100.46      116.59      7.98 o
   7   7   4       45.94       46.73      3.43 o
  -2   8   4        3.71        4.74      2.76 o
  -1   8   4        1.26        0.26      1.96 o
   0   8   4       15.17       12.64      2.33 o
   1   8   4       11.19        6.52      1.58 o
 -15   0   5        2.28        7.35      2.45 o
 -13   0   5      405.05      397.40      8.33 o
 -11   0   5     1510.42     1502.84     19.59 o
  -9   0   5       26.56       26.89      1.38 o
  -7   0   5       89.12       56.09      2.23 o
  -5   0   5     2333.72     2384.71     29.30 o
  -3   0   5      767.66      648.60      9.21 o
  -1   0   5     8351.16     8050.21     76.37 o
   1   0   5    15834.00    15925.89    216.32 o
   3   0   5     1579.03     1452.49     20.13 o
   5   0   5     2478.36     2512.86     25.60 o
   7   0   5        6.38        1.24      0.81 o
   9   0   5      673.52      630.58     10.55 o
  11   0   5       51.91       53.49      6.51 o
  13   0   5        2.57        9.30      3.26 o
  15   0   5        7.39        1.86      3.26 o
 -16   1   5      176.21      174.00      7.59 o
 -15   1   5      115.64      135.94      5.22 o
 -14   1   5      410.79      396.57      6.74 o
 -13   1   5        5.54        6.93      1.36 o
 -12   1   5      162.13      178.26      3.75 o
 -11   1   5      343.24      342.21      4.72 o
 -10   1   5      924.60      869.51      8.40 o
  -9   1   5        7.16        7.39      0.77 o
  -8   1   5      412.86      456.29      4.30 o
  -7   1   5      364.50      419.06      4.35 o
  -6   1   5      137.32      132.89      2.05 o
  -5   1   5      413.89      506.63      5.03 o
  -4   1   5      345.10      302.21      3.41 o
  -3   1   5        0.32        0.17      0.29 o
  -2   1   5      168.75      152.62      2.18 o
  -1   1   5     1258.32     1197.00      9.91 o
   0   1   5       21.20       26.22      1.03 o
   1   1   5     3820.41     3725.72     32.90 o
   2   1   5       20.82       25.41      1.00 o
   3   1   5      184.51      172.85      3.36 o
   4   1   5      773.16      800.11      8.66 o
   5   1   5        0.94        0.73      0.45 o
   6   1   5      177.87      219.39      3.15 o
   7   1   5      201.90      202.82      3.12 o
   8   1   5      797.41      754.49     10.75 o
   9   1   5      288.58      296.76      4.56 o
  10   1   5       49.69       45.45      1.97 o
  11   1   5      504.97      467.84      7.89 o
  12   1   5      240.38      238.87      8.22 o
  13   1   5      195.00      194.22      8.61 o
  14   1   5        1.33        0.00      1.89 o
 -16   2   5        9.15       11.75      2.92 o
 -15   2   5       12.66       14.39      1.86 o
 -14   2   5       29.34       32.24      3.01 o
 -13   2   5      389.05      375.10      6.38 o
 -12   2   5      128.18      134.31      3.16 o
 -11   2   5     3682.70     3649.99     26.28 o
 -10   2   5     1072.93     1019.46      8.43 o
  -9   2   5        0.29        0.00      0.60 o
  -8   2   5      283.33      257.73      3.80 o
  -7   2   5     1741.24     1759.33     13.03 o
  -6   2   5     1200.73     1194.47     10.72 o
  -5   2   5      363.80      420.27      4.67 o
  -4   2   5       15.77       10.94      0.73 o
  -3   2   5     2742.48     2650.56     20.52 o
  -2   2   5     1399.49     1432.09     15.29 o
  -1   2   5       74.83       83.06      1.85 o
   0   2   5     1225.26     1175.14     17.98 o
   1   2   5      678.97      646.93      8.93 o
   2   2   5        0.14        3.58      0.96 o
   3   2   5      161.79      134.83      2.53 o
   4   2   5      534.06      497.27      5.76 o
   5   2   5     2567.59     2517.93     19.59 o
   6   2   5       47.60       43.25      1.41 o
   7   2   5      173.42      160.96      2.83 o
   8   2   5      681.71      650.64      7.88 o
   9   2   5      255.53      247.94      4.09 o
  10   2   5       91.82       95.32      2.98 o
  11   2   5        1.83        4.00      1.14 o
  12   2   5       44.39       48.86      2.64 o
  13   2   5      127.71      113.04      4.09 o
  14   2   5       34.15       41.12      4.76 o
 -15   3   5       65.72       61.27      4.47 o
 -14   3   5      229.94      226.60      7.07 o
 -13   3   5        7.21        4.55      1.85 o
 -12   3   5       30.09       33.02      1.95 o
 -11   3   5     1442.43     1399.93     12.63 o
 -10   3   5      181.88      183.09      3.25 o
  -9   3   5      110.53      107.00      2.60 o
  -8   3   5      411.40      381.28      4.48 o
  -7   3   5       54.87       44.12      1.90 o
  -6   3   5      944.47      959.81      7.98 o
  -5   3   5     2259.91     2440.64     34.05 o
  -4   3   5      194.38      230.11      5.80 o
  -3   3   5      711.43      710.27      8.29 o
  -2   3   5      382.70      361.57      8.13 o
  -1   3   5      343.31      322.14      6.45 o
   0   3   5        3.01        3.02      0.70 o
   1   3   5      868.88      976.72     10.48 o
   2   3   5     1290.20     1289.71     13.14 o
   3   3   5       16.52       15.28      0.92 o
   4   3   5      218.94      229.58      3.23 o
   5   3   5      376.61      392.44      4.36 o
   6   3   5      293.48      272.25      3.81 o
   7   3   5       45.85       48.55      2.24 o
   8   3   5      209.91      201.95      4.22 o
   9   3   5      350.59      342.99      9.33 o
  10   3   5       25.26       28.36      2.36 o
  11   3   5       72.51       63.56      3.52 o
  12   3   5      303.08      307.41      5.71 o
  13   3   5       75.17       79.87      3.41 o
 -14   4   5        1.16        0.93      1.63 o
 -13   4   5       15.72       17.95      2.21 o
 -12   4   5      108.27      101.35      3.89 o
 -11   4   5      573.50      588.40      8.72 o
 -10   4   5       18.48       14.69      1.67 o
  -9   4   5      409.06      376.71      6.30 o
  -8   4   5       20.68       29.15      1.98 o
  -7   4   5       15.61       13.23      1.51 o
  -6   4   5      167.47      158.27      4.06 o
  -5   4   5      587.07      588.49      5.70 o
  -4   4   5      722.98      705.59      7.87 o
  -3   4   5       17.37       19.87      1.21 o
  -2   4   5       34.75       32.03      1.57 o
  -1   4   5      402.65      424.53      5.58 o
   0   4   5      749.27      723.02      7.63 o
   1   4   5      175.18      168.26      2.69 o
   2   4   5      518.88      502.86      5.71 o
   3   4   5       20.17       19.65      1.25 o
   4   4   5      740.10      729.43      6.88 o
   5   4   5        2.09        1.96      0.84 o
   6   4   5        0.01        0.00      0.62 o
   7   4   5      314.26      294.98      5.54 o
   8   4   5        2.11        0.00      1.15 o
   9   4   5      109.57      105.27      4.21 o
  10   4   5        6.04        4.90      1.60 o
  11   4   5       70.02       66.28      3.81 o
  12   4   5       26.21       27.94      2.26 o
 -13   5   5        0.49        0.65      2.42 o
 -12   5   5       48.96       53.40      3.66 o
 -11   5   5       80.07       80.01      4.28 o
 -10   5   5       46.79       48.24      3.29 o
  -9   5   5        0.02        0.00      1.07 o
  -8   5   5        4.76        5.40      1.23 o
  -7   5   5      216.86      213.48      5.86 o
  -6   5   5       31.02       29.62      1.82 o
  -5   5   5       46.31       47.98      2.19 o
  -4   5   5       68.43       62.67      2.38 o
  -3   5   5        2.80        3.33      0.75 o
  -2   5   5      821.05      813.64      8.18 o
  -1   5   5        3.87        3.83      0.92 o
   0   5   5      566.57      573.48      6.41 o
   1   5   5      339.53      337.63      4.90 o
   2   5   5      292.55      279.48      4.29 o
   3   5   5       17.02       15.39      1.58 o
   4   5   5      204.30      190.90      4.23 o
   5   5   5       51.68       40.52      2.18 o
   6   5   5      448.10      440.21      7.20 o
   7   5   5      194.32      199.43      4.29 o
   8   5   5       14.72        9.89      1.70 o
   9   5   5       53.20       48.34      2.89 o
  10   5   5      140.83      155.95      4.64 o
  11   5   5      116.84      116.19      7.15 o
 -11   6   5      166.79      175.98      5.91 o
 -10   6   5      126.36      133.37      5.03 o
  -9   6   5       88.01       89.58      4.57 o
  -8   6   5      164.80      173.72      5.33 o
  -7   6   5        5.83        5.82      1.34 o
  -6   6   5       13.37       13.77      1.61 o
  -5   6   5        8.26        6.39      1.24 o
  -4   6   5        0.01        1.31      1.00 o
  -3   6   5        0.56        0.20      1.21 o
  -2   6   5        1.38        3.42      0.97 o
  -1   6   5       74.50       83.30      3.00 o
   0   6   5       15.06       14.61      1.89 o
   1   6   5       27.11       24.86      1.89 o
   2   6   5        8.40       12.37      2.11 o
   3   6   5      131.88      136.63      4.02 o
   4   6   5       10.07        9.93      1.59 o
   5   6   5        2.84        3.59      1.35 o
   6   6   5       51.55       59.41      3.19 o
   7   6   5       54.36       56.96      3.42 o
   8   6   5       84.05       81.05      3.82 o
   9   6   5        0.98        0.00      1.88 o
  -8   7   5      132.15      135.53      5.84 o
  -7   7   5       47.67       42.63      2.91 o
  -6   7   5      167.73      164.27      4.72 o
  -5   7   5       64.92       67.99      4.07 o
  -4   7   5      178.41      179.14     12.42 o
  -3   7   5       12.44       11.58      2.14 o
  -2   7   5       60.50       66.39      4.57 o
  -1   7   5      129.63      137.62      9.87 o
   0   7   5        4.00        5.28      1.48 o
   1   7   5        5.49        5.33      1.57 o
   2   7   5      328.37      343.28      6.85 o
   3   7   5      177.29      194.41      5.15 o
   4   7   5        0.30        1.28      1.63 o
   5   7   5       31.70       31.64      3.06 o
   6   7   5       32.05       33.79      3.01 o
 -16   0   6       96.11       95.81      7.68 o
 -14   0   6      749.88      721.85     12.53 o
 -12   0   6      283.49      299.89      6.89 o
 -10   0   6      744.87      697.88      9.41 o
  -8   0   6      366.13      385.36      8.25 o
  -6   0   6     9698.37    10289.67    114.75 o
  -4   0   6     1315.49     1570.10     20.11 o
  -2   0   6     3149.48     3188.33     39.18 o
   0   0   6      985.01     1091.22     12.23 o
   2   0   6      882.60      904.81     15.00 o
   4   0   6      671.88      702.02     23.26 o
   6   0   6     1878.99     2063.20     25.06 o
   8   0   6     1027.57      944.00     14.00 o
  10   0   6       35.48       37.69      5.35 o
  12   0   6       52.21       53.49      6.51 o
  14   0   6      197.54      179.08     11.16 o
 -16   1   6        1.02        0.98      1.50 o
 -15   1   6      187.87      187.91      4.78 o
 -14   1   6       51.11       48.29      2.78 o
 -13   1   6      286.03      279.10      6.42 o
 -12   1   6      254.87      245.13      4.39 o
 -11   1   6      569.43      545.24      6.37 o
 -10   1   6     1639.61     1635.09     13.82 o
  -9   1   6      722.99      674.80      6.76 o
  -8   1   6      278.12      257.65      3.29 o
  -7   1   6      372.75      420.33      5.82 o
  -6   1   6     2893.16     3304.10     27.03 o
  -5   1   6     1048.04     1190.01     10.21 o
  -4   1   6      120.80      116.13      2.05 o
  -3   1   6      175.08      139.70      2.24 o
  -2   1   6       84.75       85.60      1.75 o
  -1   1   6        9.05        8.25      0.65 o
   0   1   6     2531.23     2394.06     18.71 o
   1   1   6       27.94       36.18      1.68 o
   2   1   6     1912.05     2096.08     17.90 o
   3   1   6       21.97       28.14      2.35 o
   4   1   6      490.79      595.42      7.00 o
   5   1   6      445.75      499.45      6.46 o
   6   1   6       48.32       50.50      1.71 o
   7   1   6       67.43       94.44      2.20 o
   8   1   6      689.74      677.37      6.66 o
   9   1   6     1029.28      989.81      9.58 o
  10   1   6       45.02       43.86      2.38 o
  11   1   6       16.46       21.30      2.59 o
  12   1   6        0.28        0.00      4.88 o
  13   1   6      318.67      317.57     10.20 o
  14   1   6       78.68       95.07      6.74 o
 -16   2   6      109.70      125.26      4.64 o
 -15   2   6       16.71       17.51      1.98 o
 -14   2   6      217.31      215.10      6.07 o
 -13   2   6        0.20        0.00      1.15 o
 -12   2   6       85.43       89.51      2.97 o
 -11   2   6       63.42       63.08      2.19 o
 -10   2   6      182.44      179.59      2.86 o
  -9   2   6      340.98      324.13      3.84 o
  -8   2   6      177.47      197.12      4.18 o
  -7   2   6      185.30      183.47      2.38 o
  -6   2   6       55.47       68.75      1.91 o
  -5   2   6      622.63      610.19      6.50 o
  -4   2   6      954.08      985.37      9.46 o
  -3   2   6      321.99      292.06      5.42 o
  -2   2   6      767.25      715.97      8.14 o
  -1   2   6      677.43      657.83      8.24 o
   0   2   6     3310.68     3465.58     34.77 o
   1   2   6     1559.81     1533.56     13.69 o
   2   2   6     1961.09     1951.64     20.56 o
   3   2   6       13.65       11.30      0.83 o
   4   2   6      379.18      388.19      6.49 o
   5   2   6      999.16      944.26      8.81 o
   6   2   6      727.99      766.64      7.62 o
   7   2   6       12.96       16.58      1.22 o
   8   2   6        8.11       10.71      1.18 o
   9   2   6      164.63      137.39     12.74 o
  10   2   6     1295.78     1276.69     15.92 o
  11   2   6        0.05        0.00      1.02 o
  12   2   6        3.44        3.71      1.36 o
  13   2   6        5.18        4.84      2.45 o
  14   2   6        8.33        7.06      2.78 o
 -15   3   6        4.85        3.38      2.05 o
 -14   3   6      160.96      174.46      8.34 o
 -13   3   6      103.53      106.82      3.65 o
 -12   3   6      104.96      112.73      3.25 o
 -11   3   6        9.33       12.96      1.51 o
 -10   3   6       22.28       29.18      1.88 o
  -9   3   6      347.32      331.30      4.88 o
  -8   3   6        2.90        1.82      0.79 o
  -7   3   6        9.23        7.92      0.92 o
  -6   3   6     1694.89     1760.54     20.08 o
  -5   3   6        0.49        1.76      0.63 o
  -4   3   6      480.58      432.92      5.42 o
  -3   3   6      295.71      337.34      6.10 o
  -2   3   6       26.42       31.47      1.77 o
  -1   3   6      520.40      549.87      7.81 o
   0   3   6      491.57      439.77      6.71 o
   1   3   6      119.00      125.44      2.60 o
   2   3   6      304.29      283.88      4.13 o
   3   3   6      210.76      226.94      4.29 o
   4   3   6      899.93      907.24      9.60 o
   5   3   6      320.12      331.61      4.52 o
   6   3   6      326.81      308.01      4.42 o
   7   3   6      563.53      571.50      6.90 o
   8   3   6      628.20      648.63      9.80 o
   9   3   6       70.37       68.76      3.48 o
  10   3   6      254.71      251.53      6.00 o
  11   3   6        2.53        4.37      1.60 o
  12   3   6      111.90      117.34      3.58 o
  13   3   6      137.60      138.85      5.79 o
 -14   4   6      115.12      114.81      4.23 o
 -13   4   6       15.14       12.62      2.20 o
 -12   4   6      629.27      621.97      9.26 o
 -11   4   6      306.11      311.87      8.30 o
 -10   4   6       24.56       28.79      2.13 o
  -9   4   6       17.04       20.99      1.82 o
  -8   4   6      878.24      855.30     10.49 o
  -7   4   6      208.68      192.02      4.23 o
  -6   4   6      654.17      651.54      7.86 o
  -5   4   6      393.02      387.36      5.11 o
  -4   4   6       29.97       34.71      1.65 o
  -3   4   6      570.74      545.87      6.31 o
  -2   4   6       58.91       57.81      2.30 o
  -1   4   6      143.20      150.87      3.18 o
   0   4   6      574.74      617.58      7.39 o
   1   4   6      326.88      318.57      4.41 o
   2   4   6       10.77        7.79      1.27 o
   3   4   6       87.50       80.88      2.77 o
   4   4   6       35.00       30.60      1.49 o
   5   4   6      356.62      336.72      5.11 o
   6   4   6       42.18       40.96      2.79 o
   7   4   6        9.41        9.93      1.65 o
   8   4   6       75.34       73.88      3.65 o
   9   4   6      111.57      115.85      4.28 o
  10   4   6       13.72       16.07      2.14 o
  11   4   6       42.50       42.49      3.19 o
  12   4   6       66.42       58.34      3.44 o
 -13   5   6        2.46        0.19      1.96 o
 -12   5   6       20.45       24.25      3.22 o
 -11   5   6       98.76       98.66      4.40 o
 -10   5   6      396.03      407.51      8.32 o
  -9   5   6       21.14       24.16      2.08 o
  -8   5   6       18.60       15.91      1.74 o
  -7   5   6      149.80      148.71      4.01 o
  -6   5   6       42.60       48.81      2.61 o
  -5   5   6      993.38      973.58     14.28 o
  -4   5   6        9.72        8.69      1.36 o
  -3   5   6      105.39      101.38      2.70 o
  -2   5   6        5.08        5.56      0.88 o
  -1   5   6      429.26      420.12      5.32 o
   0   5   6        1.66        3.78      1.16 o
   1   5   6       48.84       51.49      2.11 o
   2   5   6       71.85       78.91      2.71 o
   3   5   6      710.79      700.51      8.63 o
   4   5   6      145.00      142.29      3.55 o
   5   5   6       14.10       13.24      1.87 o
   6   5   6        1.73        1.77      1.34 o
   7   5   6       68.73       63.83      3.31 o
   8   5   6       15.39       18.18      2.00 o
   9   5   6       30.21       25.99      2.69 o
  10   5   6       15.97       15.91      3.63 o
 -11   6   6       56.35       54.83      4.35 o
 -10   6   6       31.19       37.58      3.36 o
  -9   6   6        1.57        0.19      1.54 o
  -8   6   6       57.91       60.69      3.27 o
  -7   6   6       16.89       22.00      2.54 o
  -6   6   6      204.85      196.27      5.35 o
  -5   6   6       13.42       13.48      1.81 o
  -4   6   6      367.40      360.23      7.99 o
  -3   6   6       12.34       12.54      1.89 o
  -2   6   6        2.54        3.79      1.05 o
  -1   6   6        2.51        0.79      1.06 o
   0   6   6      161.51      171.44      6.32 o
   1   6   6       94.09       90.67      3.44 o
   2   6   6        6.41        4.98      1.41 o
   3   6   6        4.05        2.54      1.21 o
   4   6   6      179.76      181.57      4.74 o
   5   6   6       43.42       49.96      2.93 o
   6   6   6       17.58       19.07      2.70 o
   7   6   6      116.34      110.84      4.11 o
   8   6   6      139.45      149.60     18.02 o
  -8   7   6       16.46       27.28      7.47 o
  -7   7   6       44.04       48.30      3.54 o
  -6   7   6       21.30       23.93      2.75 o
  -5   7   6        7.05        4.77      1.86 o
  -4   7   6      225.84      223.98      7.39 o
  -3   7   6       32.26       34.73      3.57 o
  -2   7   6        8.80        8.28      2.32 o
  -1   7   6      136.74      139.26      5.64 o
   0   7   6       86.29       90.44      3.63 o
   1   7   6      126.15      114.08      4.04 o
   2   7   6       48.53       49.01      3.92 o
   3   7   6       64.81       62.32      3.37 o
   4   7   6       98.87       97.99      4.80 o
   5   7   6        5.53        5.54      2.32 o
 -15   0   7       67.91       67.59      4.20 o
 -13   0   7       56.47       50.44      3.67 o
 -11   0   7     1122.53     1115.47     17.97 o
  -9   0   7     1177.38     1106.85     13.18 o
  -7   0   7      517.70      594.33      8.25 o
  -5   0   7      200.89      160.73      4.03 o
  -3   0   7      299.97      386.52      9.07 o
  -1   0   7     8772.61     8675.07    123.40 o
   1   0   7     8008.05     8644.49     94.14 o
   3   0   7      897.75      749.33     20.70 o
   5   0   7      227.90      264.71      5.52 o
   7   0   7     4199.06     4274.20     48.98 o
   9   0   7       65.64       72.27      3.66 o
  11   0   7       91.81       92.57      6.98 o
  13   0   7      167.37      148.85      9.77 o
 -16   1   7      106.56      115.54      4.03 o
 -15   1   7       91.98       96.68      3.72 o
 -14   1   7       83.73       85.65      3.37 o
 -13   1   7       37.29       44.51      2.34 o
 -12   1   7      147.90      156.35      3.68 o
 -11   1   7       35.85       34.17      1.67 o
 -10   1   7      681.28      627.37      6.82 o
  -9   1   7       15.92       13.99      1.00 o
  -8   1   7      237.71      204.06      2.99 o
  -7   1   7       72.40       74.17      1.76 o
  -6   1   7      472.88      524.52      5.95 o
  -5   1   7     2710.70     3108.12     25.79 o
  -4   1   7      306.75      327.14      4.28 o
  -3   1   7       28.54       29.22      1.37 o
  -2   1   7       96.37      103.01      2.18 o
  -1   1   7     1635.57     1674.56     14.86 o
   0   1   7       51.78       59.74      1.86 o
   1   1   7     3641.86     3885.73     34.47 o
   2   1   7      260.79      273.01      4.24 o
   3   1   7      429.93      513.49      7.03 o
   4   1   7       10.77       21.77      1.35 o
   5   1   7      130.67      138.66      2.76 o
   6   1   7      299.68      311.53      4.21 o
   7   1   7     1106.98     1044.81      9.86 o
   8   1   7        0.27        0.55      0.85 o
   9   1   7      712.91      713.35      8.49 o
  10   1   7      591.99      604.69      9.47 o
  11   1   7        1.51        0.47      1.48 o
  12   1   7        0.21        0.00      1.79 o
  13   1   7        4.03        6.13      2.57 o
 -16   2   7       45.55       41.86      3.18 o
 -15   2   7       13.65       18.13      2.33 o
 -14   2   7       23.94       18.80      2.24 o
 -13   2   7      241.58      233.67      5.07 o
 -12   2   7        4.50        3.75      1.63 o
 -11   2   7     1261.82     1260.93     11.77 o
 -10   2   7        4.94        7.40      1.01 o
  -9   2   7      103.27       99.54      2.55 o
  -8   2   7      188.49      175.79      3.31 o
  -7   2   7        1.10        2.04      0.48 o
  -6   2   7      280.89      272.79      3.35 o
  -5   2   7     4789.80     5009.39     37.00 o
  -4   2   7      418.05      437.92      5.32 o
  -3   2   7       30.51       36.52      1.70 o
  -2   2   7      382.59      340.26      4.93 o
  -1   2   7      532.42      569.29     10.63 o
   0   2   7      265.70      241.93      4.06 o
   1   2   7     2696.72     2975.14     26.95 o
   2   2   7      497.31      457.13      6.00 o
   3   2   7     1084.51      949.42     10.32 o
   4   2   7        1.31        2.01      0.66 o
   5   2   7      129.58      159.58      2.67 o
   6   2   7      492.95      498.29      5.88 o
   7   2   7      275.76      264.06      4.06 o
   8   2   7      168.09      156.79      3.20 o
   9   2   7      220.87      207.95      5.72 o
  10   2   7      126.46      129.59      4.18 o
  11   2   7      144.96      156.76      6.04 o
  12   2   7        0.08        0.00      1.57 o
  13   2   7       37.38       36.29      4.43 o
 -15   3   7       36.43       37.93      3.19 o
 -14   3   7       14.59       17.75      2.14 o
 -13   3   7      668.49      669.34      9.67 o
 -12   3   7       48.60       49.93      2.55 o
 -11   3   7        0.01        0.00      1.04 o
 -10   3   7       13.92       16.45      1.47 o
  -9   3   7      708.98      697.72      7.63 o
  -8   3   7      437.04      432.99      5.58 o
  -7   3   7       14.32       13.86      1.16 o
  -6   3   7       28.17       38.63      1.41 o
  -5   3   7      490.27      562.08      6.10 o
  -4   3   7      472.40      491.97      9.68 o
  -3   3   7      202.75      205.93      3.59 o
  -2   3   7      245.84      241.16      3.88 o
  -1   3   7       52.29       91.51      2.30 o
   0   3   7       53.20       56.43      1.87 o
   1   3   7      126.35      170.00      3.33 o
   2   3   7        2.19        7.84      0.85 o
   3   3   7     1461.57     1426.61     13.72 o
   4   3   7       27.13       31.22      1.54 o
   5   3   7      185.87      174.55      3.00 o
   6   3   7      201.73      204.52      3.82 o
   7   3   7       15.05       20.34      2.75 o
   8   3   7      249.16      253.17      6.66 o
   9   3   7      230.44      220.03      5.55 o
  10   3   7      148.35      144.37      6.71 o
  11   3   7      193.86      185.75      5.39 o
  12   3   7       23.61       25.98      2.64 o
 -14   4   7       51.50       50.26      5.15 o
 -13   4   7       28.50       26.40      2.41 o
 -12   4   7      168.65      173.17      4.61 o
 -11   4   7        8.64        6.95      1.57 o
 -10   4   7       23.17       22.18      2.22 o
  -9   4   7        0.10        0.56      0.96 o
  -8   4   7       20.84       24.98      2.02 o
  -7   4   7      332.60      322.36      5.64 o
  -6   4   7      140.75      148.66      3.49 o
  -5   4   7      252.89      249.41      4.01 o
  -4   4   7       52.29       47.51      1.76 o
  -3   4   7      578.43      587.50      6.76 o
  -2   4   7      834.07      810.18      9.12 o
  -1   4   7        3.96        1.64      0.81 o
   0   4   7       53.24       47.27      3.37 o
   1   4   7     1015.25     1017.29     10.93 o
   2   4   7      839.58      829.76      9.54 o
   3   4   7       38.81       37.83      2.08 o
   4   4   7        0.10        0.59      0.94 o
   5   4   7        5.64        5.00      1.40 o
   6   4   7      557.56      555.03      7.98 o
   7   4   7      928.38      922.46     11.34 o
   8   4   7      100.23       83.14      3.91 o
   9   4   7      298.78      305.59      6.93 o
  10   4   7      149.67      151.06      4.98 o
  11   4   7       70.99       68.79      4.03 o
 -12   5   7       28.04       32.89      3.42 o
 -11   5   7       32.52       34.42      3.77 o
 -10   5   7       13.49       15.16      1.99 o
  -9   5   7        8.81       11.95      1.58 o
  -8   5   7       28.80       25.21      2.02 o
  -7   5   7        1.00        2.12      1.15 o
  -6   5   7      493.11      482.18      7.50 o
  -5   5   7      604.02      599.73      8.49 o
  -4   5   7      187.25      181.91      4.21 o
  -3   5   7       95.28       94.63      2.67 o
  -2   5   7      115.65      115.04      3.14 o
  -1   5   7       54.68       51.07      2.05 o
   0   5   7      968.37      983.87     10.36 o
   1   5   7      121.88      118.17      3.28 o
   2   5   7      407.23      405.42      6.19 o
   3   5   7       44.82       45.45      2.90 o
   4   5   7      756.80      759.85     10.29 o
   5   5   7       88.45       92.48      3.90 o
   6   5   7        0.22        0.00      1.21 o
   7   5   7      154.79      150.48      5.86 o
   8   5   7       85.76       96.39      5.43 o
   9   5   7      202.72      202.61      7.03 o
  10   5   7        5.55        0.37      2.45 o
 -10   6   7      105.37      106.53      5.00 o
  -9   6   7        3.14        5.64      1.63 o
  -8   6   7        6.31        4.90      1.56 o
  -7   6   7       97.62       97.01      3.86 o
  -6   6   7       60.47       62.67      3.24 o
  -5   6   7        2.69        2.92      1.64 o
  -4   6   7       16.06       15.71      2.01 o
  -3   6   7        3.69        4.64      1.54 o
  -2   6   7        0.55        0.00      1.21 o
  -1   6   7        1.69        1.88      1.21 o
   0   6   7       27.15       23.90      2.26 o
   1   6   7      145.56      145.29      4.23 o
   2   6   7        8.69        6.16      2.01 o
   3   6   7        1.28        0.00      1.13 o
   4   6   7        5.29        5.68      1.53 o
   5   6   7      139.72      131.19      4.23 o
   6   6   7       17.48       16.43      3.02 o
   7   6   7       23.09       26.02      3.31 o
   8   6   7       53.52       46.72      5.09 o
  -7   7   7       64.34       69.46      4.28 o
  -6   7   7        0.04        0.00      2.01 o
  -5   7   7       27.55       24.49      2.64 o
  -4   7   7      154.65      153.46      5.34 o
  -3   7   7       33.90       40.05      4.01 o
  -2   7   7       48.55       51.39      4.28 o
  -1   7   7       35.73       36.01      3.74 o
   0   7   7       10.32        8.89      1.66 o
   1   7   7      250.50      261.77      6.52 o
   2   7   7        7.84        8.40      1.82 o
   3   7   7        0.06        1.35      1.44 o
   4   7   7       18.54       27.24      2.87 o
   5   7   7        9.93       11.35      2.69 o
 -16   0   8        0.50        0.00      1.97 o
 -14   0   8        1.83        0.42      1.74 o
 -12   0   8      191.50      193.06      6.88 o
 -10   0   8       59.54       53.55      2.53 o
  -8   0   8      254.59      243.17      4.68 o
  -6   0   8      133.83      127.75      4.42 o
  -4   0   8     2976.01     2714.63     58.61 o
  -2   0   8      816.56      942.20     17.82 o
   0   0   8     9755.59     9545.78    103.96 o
   2   0   8     1486.50     1876.39     39.31 o
   4   0   8     2711.79     2288.82     27.59 o
   6   0   8       16.91       23.14      3.04 o
   8   0   8      445.31      485.28     13.41 o
  10   0   8        1.24        0.80      1.79 o
  12   0   8       46.20       42.33      6.51 o
 -16   1   8       44.94       64.09      4.70 o
 -15   1   8      147.16      155.43      5.05 o
 -14   1   8        6.54        3.61      2.62 o
 -13   1   8       20.35       25.21      2.02 o
 -12   1   8     1353.52     1322.29     14.55 o
 -11   1   8      193.73      187.22      3.50 o
 -10   1   8       41.09       32.93      1.85 o
  -9   1   8      368.50      328.32      4.48 o
  -8   1   8       54.71       68.27      1.72 o
  -7   1   8       32.98       23.00      1.56 o
  -6   1   8        3.65        7.20      2.26 o
  -5   1   8      649.26      659.68      7.96 o
  -4   1   8       37.51       54.94      1.89 o
  -3   1   8      193.24      162.12      3.19 o
  -2   1   8       55.44       95.43      2.66 o
  -1   1   8       53.41       54.94      1.91 o
   0   1   8        0.85        9.64      1.95 o
   1   1   8       14.44       16.14      1.20 o
   2   1   8      144.94      164.19      2.92 o
   3   1   8      326.13      293.29      4.24 o
   4   1   8       13.89       12.92      0.98 o
   5   1   8       41.61       33.37      1.52 o
   6   1   8     1535.47     1599.89     13.72 o
   7   1   8      451.32      424.94      5.05 o
   8   1   8      320.48      324.53      5.17 o
   9   1   8        0.01        0.66      0.97 o
  10   1   8        2.81        2.19      1.34 o
  11   1   8      246.80      253.87      5.97 o
  12   1   8       95.05       94.70      6.25 o
  13   1   8        6.26        9.87      3.26 o
 -15   2   8       37.81       37.43      3.01 o
 -14   2   8       12.86       10.65      1.94 o
 -13   2   8        6.82        6.65      1.44 o
 -12   2   8        0.02        1.19      1.02 o
 -11   2   8      275.80      256.07      4.28 o
 -10   2   8        1.45        0.46      0.81 o
  -9   2   8       20.54       22.57      1.47 o
  -8   2   8      332.63      297.18      4.67 o
  -7   2   8      230.91      222.06      3.49 o
  -6   2   8     1329.75     1347.90     12.91 o
  -5   2   8       66.57       60.60      2.62 o
  -4   2   8      670.51      588.57      7.26 o
  -3   2   8      307.62      314.43      4.42 o
  -2   2   8      146.25      147.76      3.83 o
  -1   2   8      727.26      727.70     11.55 o
   0   2   8      146.65      128.37      2.89 o
   1   2   8      108.72      122.75      2.58 o
   2   2   8     3139.52     3196.55     26.40 o
   3   2   8      356.23      357.97      4.20 o
   4   2   8      299.25      259.75      3.55 o
   5   2   8       20.49       21.15      1.21 o
   6   2   8      431.34      432.39      5.10 o
   7   2   8     1135.87     1141.73     10.82 o
   8   2   8     2003.99     1992.21     17.89 o
   9   2   8       81.98       86.08      3.21 o
  10   2   8      121.65      121.18      3.62 o
  11   2   8      114.21      110.24      6.47 o
  12   2   8       32.73       35.14      3.47 o
 -15   3   8      108.46      118.00      4.43 o
 -14   3   8        0.86        2.35      1.49 o
 -13   3   8      116.32      115.87      4.41 o
 -12   3   8       52.44       51.32      2.87 o
 -11   3   8       40.11       44.11      2.62 o
 -10   3   8      355.10      353.40      5.56 o
  -9   3   8       13.14       12.00      1.90 o
  -8   3   8      834.22      834.17      8.68 o
  -7   3   8      489.80      456.30      5.72 o
  -6   3   8      280.87      299.38      3.73 o
  -5   3   8       99.54      104.17      2.67 o
  -4   3   8      554.90      575.24      8.49 o
  -3   3   8      185.32      173.15      3.37 o
  -2   3   8       50.64       60.67      1.95 o
  -1   3   8      132.76      103.86      2.56 o
   0   3   8       72.70       80.30      2.10 o
   1   3   8      699.83      672.80      7.11 o
   2   3   8      200.14      240.99      4.22 o
   3   3   8        3.40        1.25      0.78 o
   4   3   8      344.35      344.14      5.32 o
   5   3   8      280.69      271.08      4.54 o
   6   3   8      546.09      552.04      7.00 o
   7   3   8        0.06        1.15      1.15 o
   8   3   8     1429.35     1414.26     15.48 o
   9   3   8      100.54      102.11      4.02 o
  10   3   8       12.87       15.25      2.15 o
  11   3   8      125.34      122.91      4.51 o
  12   3   8       28.20       35.36      2.98 o
 -14   4   8       80.34       92.83      4.63 o
 -13   4   8        0.35        0.00      1.28 o
 -12   4   8       49.42       45.66      2.87 o
 -11   4   8       27.41       28.41      2.28 o
 -10   4   8      313.45      308.68      5.97 o
  -9   4   8       17.05       18.94      1.86 o
  -8   4   8        7.14        8.89      1.41 o
  -7   4   8       83.35       81.40      3.26 o
  -6   4   8       17.06       20.51      1.71 o
  -5   4   8      276.96      274.20      4.59 o
  -4   4   8        1.85        4.21      0.79 o
  -3   4   8       13.26       11.89      1.17 o
  -2   4   8       70.74       67.27      2.41 o
  -1   4   8      430.49      404.90      5.88 o
   0   4   8      140.14      166.97      3.27 o
   1   4   8      651.79      634.49      8.04 o
   2   4   8      633.22      669.38      8.41 o
   3   4   8      461.00      435.75      6.94 o
   4   4   8       85.63       90.10      3.02 o
   5   4   8       17.69       18.33      1.97 o
   6   4   8      175.63      176.16      5.04 o
   7   4   8       76.87       80.29      3.73 o
   8   4   8      144.51      164.52      6.17 o
   9   4   8       21.24       22.61      3.04 o
  10   4   8       85.51       94.28      4.33 o
  11   4   8       31.20       34.52      6.38 o
 -12   5   8      253.02      244.97      5.89 o
 -11   5   8       50.77       48.66      4.06 o
 -10   5   8       18.90       15.23      1.89 o
  -9   5   8       27.06       28.79      2.35 o
  -8   5   8        5.67        5.51      1.32 o
  -7   5   8       47.02       42.13      3.79 o
  -6   5   8       10.66       11.33      1.60 o
  -5   5   8        9.65       10.67      1.57 o
  -4   5   8        5.49        3.17      1.37 o
  -3   5   8      596.05      568.55      7.18 o
  -2   5   8       11.75       11.82      1.42 o
  -1   5   8      150.37      150.18      4.17 o
   0   5   8       26.14       30.93      2.56 o
   1   5   8      218.71      216.74      4.94 o
   2   5   8      151.72      162.04      4.28 o
   3   5   8      249.13      234.58      7.52 o
   4   5   8       97.93       95.43      4.09 o
   5   5   8      177.34      181.52      5.31 o
   6   5   8      109.37      115.78      4.45 o
   7   5   8      163.13      163.06      6.97 o
   8   5   8      104.09      100.70      5.71 o
   9   5   8       63.91       68.97     11.16 o
 -10   6   8       10.25       11.35      1.96 o
  -9   6   8       65.25       77.28      3.85 o
  -8   6   8        2.46        0.61      1.36 o
  -7   6   8       10.38       11.47      1.84 o
  -6   6   8      202.33      190.48      5.61 o
  -5   6   8       13.68       17.32      2.35 o
  -4   6   8       53.01       45.44      3.24 o
  -3   6   8        0.62        0.00      1.21 o
  -2   6   8        0.07        0.00      1.41 o
  -1   6   8       19.16       20.01      3.40 o
   0   6   8      104.70      106.76      4.46 o
   1   6   8       98.72      102.89      4.24 o
   2   6   8       55.04       52.12      4.50 o
   3   6   8        3.42        6.11      1.73 o
   4   6   8        8.85       11.62      2.07 o
   5   6   8       12.17       11.42      2.28 o
   6   6   8        9.19        6.82      2.42 o
   7   6   8      297.27      300.49     19.77 o
  -6   7   8       69.56       78.65      4.53 o
  -5   7   8      163.16      166.10      5.68 o
  -4   7   8       20.26       19.92      3.20 o
  -3   7   8       34.18       31.59      3.74 o
  -2   7   8       77.42       80.37      5.46 o
  -1   7   8        6.84        6.86      2.09 o
   0   7   8        2.14        1.17      1.88 o
   1   7   8      196.05      198.95      6.21 o
   2   7   8       21.90       24.29      2.84 o
   3   7   8        7.21        8.41      2.12 o
 -15   0   9       38.33       53.15      5.58 o
 -13   0   9       15.41       15.77      2.78 o
 -11   0   9        2.06        0.93      1.34 o
  -9   0   9       71.91       76.83      3.25 o
  -7   0   9      294.51      259.30      6.74 o
  -5   0   9     2135.67     1924.03     24.10 o
  -3   0   9      486.00      364.98      7.60 o
  -1   0   9     2691.03     2601.73     52.16 o
   1   0   9     3104.72     2935.12     41.61 o
   3   0   9      599.96      508.24      7.45 o
   5   0   9      222.42      219.24      5.43 o
   7   0   9     1476.09     1379.58     19.26 o
   9   0   9      585.96      575.70     12.99 o
  11   0   9      100.79       84.19      8.37 o
 -15   1   9        0.31        0.47      1.50 o
 -14   1   9      212.97      210.92      5.07 o
 -13   1   9       72.17       77.35      3.44 o
 -12   1   9      169.84      186.34      4.48 o
 -11   1   9      150.17      136.90      3.41 o
 -10   1   9      153.02      168.58      6.17 o
  -9   1   9        0.03        0.00      0.85 o
  -8   1   9      171.54      154.69      2.91 o
  -7   1   9      108.74      104.00      2.31 o
  -6   1   9      106.15      106.80      2.64 o
  -5   1   9      192.97      226.54      3.77 o
  -4   1   9      280.78      224.74      3.68 o
  -3   1   9        8.21        6.17      0.86 o
  -2   1   9       29.75       21.43      1.41 o
  -1   1   9      330.67      300.09      7.08 o
   0   1   9        0.04        0.54      0.57 o
   1   1   9       62.31       85.19      1.97 o
   2   1   9       17.99       16.21      1.08 o
   3   1   9       29.12       22.77      1.56 o
   4   1   9      102.90      107.16      2.99 o
   5   1   9        4.18        5.48      0.90 o
   6   1   9       75.50       89.19      2.25 o
   7   1   9     1127.51     1144.93     11.00 o
   8   1   9      306.38      293.75      5.39 o
   9   1   9      254.12      270.09      5.32 o
  10   1   9        1.97        2.35      1.34 o
  11   1   9      200.98      218.57      5.68 o
  12   1   9      109.46      106.58      5.93 o
 -15   2   9        6.05        8.33      2.28 o
 -14   2   9        0.03        0.00      1.81 o
 -13   2   9       31.55       27.22      2.40 o
 -12   2   9        1.23        2.78      1.06 o
 -11   2   9      274.21      277.67      5.35 o
 -10   2   9      350.36      324.76      4.83 o
  -9   2   9       93.34       83.47      2.86 o
  -8   2   9       99.65      102.17      3.44 o
  -7   2   9      360.73      375.66      4.50 o
  -6   2   9      379.77      375.62      4.49 o
  -5   2   9      229.61      266.50      3.58 o
  -4   2   9      102.00      104.43      2.32 o
  -3   2   9      930.45      853.37      8.37 o
  -2   2   9      359.62      366.44      4.74 o
  -1   2   9        0.13        0.71      0.78 o
   0   2   9      571.76      573.77      6.27 o
   1   2   9      367.30      417.03      5.08 o
   2   2   9        8.59        7.71      0.90 o
   3   2   9      259.98      221.70      3.33 o
   4   2   9      385.47      362.84      4.96 o
   5   2   9     1606.67     1576.28     12.85 o
   6   2   9        7.10       10.09      1.15 o
   7   2   9      207.19      232.46      4.32 o
   8   2   9       60.56       64.65      2.68 o
   9   2   9        0.36        0.35      1.32 o
  10   2   9        3.74        4.03      1.50 o
  11   2   9        2.03        0.00      2.68 o
  12   2   9       32.09       33.48      5.48 o
 -14   3   9       39.96       39.16      3.19 o
 -13   3   9       16.31       17.40      2.26 o
 -12   3   9       10.76       13.27      1.91 o
 -11   3   9       70.05       73.86      3.24 o
 -10   3   9      346.88      343.39      5.56 o
  -9   3   9      221.56      216.60      4.26 o
  -8   3   9        0.02        0.52      0.82 o
  -7   3   9       34.81       30.77      1.69 o
  -6   3   9       65.68       58.76      1.78 o
  -5   3   9      295.82      269.17      3.60 o
  -4   3   9       37.12       51.00      1.96 o
  -3   3   9      118.36      104.45      2.68 o
  -2   3   9      209.97      172.46      3.46 o
  -1   3   9      211.79      207.98      3.83 o
   0   3   9        5.69        7.71      0.88 o
   1   3   9        7.97        4.08      0.93 o
   2   3   9      111.68       99.03      2.74 o
   3   3   9       14.93       10.91      1.22 o
   4   3   9      366.67      371.96      6.00 o
   5   3   9      187.35      193.96      4.01 o
   6   3   9      500.63      495.68      7.49 o
   7   3   9      454.66      478.16      8.47 o
   8   3   9      122.74      126.89      3.75 o
   9   3   9       66.66       77.14      3.88 o
  10   3   9       38.99       44.17      3.96 o
  11   3   9        9.13        9.75      1.98 o
 -13   4   9       92.71       89.72      3.98 o
 -12   4   9       20.50       23.53      2.27 o
 -11   4   9        2.74        1.92      1.32 o
 -10   4   9       18.27       23.05      2.07 o
  -9   4   9       98.67       92.33      3.47 o
  -8   4   9       12.95       14.99      1.65 o
  -7   4   9        4.74        2.81      1.11 o
  -6   4   9       82.85       78.08      2.94 o
  -5   4   9      448.40      452.03      6.36 o
  -4   4   9      209.65      195.82      4.23 o
  -3   4   9        8.65        9.64      1.32 o
  -2   4   9        0.29        0.00      0.78 o
  -1   4   9      125.75      130.32      3.26 o
   0   4   9      308.74      285.44      4.50 o
   1   4   9       20.13       19.45      1.82 o
   2   4   9       10.11       11.17      1.72 o
   3   4   9       20.59       19.87      2.03 o
   4   4   9      234.07      223.98      7.86 o
   5   4   9      101.46      108.81      4.00 o
   6   4   9       59.84       54.32      3.42 o
   7   4   9       43.79       45.17      3.13 o
   8   4   9      162.60      160.03      5.11 o
   9   4   9      271.49      276.97      8.03 o
  10   4   9      128.32      117.50      7.06 o
 -12   5   9       12.50       12.82      2.10 o
 -11   5   9       16.98       15.93      2.07 o
 -10   5   9       24.28       25.21      2.34 o
  -9   5   9        6.80        5.54      2.00 o
  -8   5   9       36.85       39.11      3.54 o
  -7   5   9       59.95       65.37      3.26 o
  -6   5   9      273.26      283.91      5.66 o
  -5   5   9       34.65       28.94      2.58 o
  -4   5   9       32.59       34.43      2.69 o
  -3   5   9        7.34        4.36      1.19 o
  -2   5   9      531.27      532.52      9.04 o
  -1   5   9       11.10       11.87      2.11 o
   0   5   9       74.24       71.07      3.71 o
   1   5   9        9.00       11.56      2.44 o
   2   5   9      632.76      648.78     10.61 o
   3   5   9        9.02        8.99      2.82 o
   4   5   9       12.57       14.11      2.14 o
   5   5   9        6.85        3.00      1.60 o
   6   5   9       25.38       25.12      2.61 o
   7   5   9      471.57      512.12     11.52 o
   8   5   9       10.04        8.14      2.96 o
  -9   6   9       86.89       89.62      4.12 o
  -8   6   9       16.04       16.33      2.18 o
  -7   6   9        0.17        1.25      1.56 o
  -6   6   9        0.89        2.91      1.73 o
  -5   6   9        0.60        0.29      1.41 o
  -4   6   9       37.70       38.22      3.11 o
  -3   6   9        2.71        3.01      1.96 o
  -2   6   9        0.21        2.14      1.44 o
  -1   6   9       26.96       25.88      2.61 o
   0   6   9       54.07       49.55      3.48 o
   1   6   9        5.84        5.62      1.63 o
   2   6   9        5.24        4.51      1.77 o
   3   6   9       44.85       50.23      3.58 o
   4   6   9       27.22       27.98      2.87 o
   5   6   9       78.03       74.78      4.35 o
   6   6   9       96.83       94.27     12.79 o
  -5   7   9       82.12       90.05      5.80 o
  -4   7   9       15.70       21.56      4.46 o
  -3   7   9        7.17       11.21      2.77 o
  -2   7   9       25.03       23.00      3.22 o
  -1   7   9       23.68       25.75      2.96 o
   0   7   9       19.44       20.39      2.65 o
   1   7   9        4.24        4.17      1.97 o
   2   7   9       29.34       39.10      3.45 o
 -14   0  10       29.55       27.44      3.95 o
 -12   0  10      237.04      214.35     16.75 o
 -10   0  10      136.10      148.75      6.08 o
  -8   0  10      233.82      244.47      6.08 o
  -6   0  10      762.31      879.82     22.33 o
  -4   0  10      148.84      184.98      4.05 o
  -2   0  10      876.92      900.44     13.49 o
   0   0  10      677.44      647.72      9.15 o
   2   0  10      369.61      418.31      6.61 o
   4   0  10      556.19      585.04      8.58 o
   6   0  10     2239.90     2313.40     25.19 o
   8   0  10        0.68        0.37      1.63 o
  10   0  10        2.98        3.40      2.12 o
  12   0  10      151.81      157.19      7.07 o
 -15   1  10      107.39      112.46      4.41 o
 -14   1  10       15.15       17.26      1.96 o
 -13   1  10      105.48      109.35      4.42 o
 -12   1  10      286.96      249.03      6.03 o
 -11   1  10      416.98      428.26      6.93 o
 -10   1  10        1.30        0.00      0.94 o
  -9   1  10      221.72      220.71      4.65 o
  -8   1  10       54.06       49.62      1.88 o
  -7   1  10      325.90      338.54      4.62 o
  -6   1  10       60.14       71.62      2.03 o
  -5   1  10       70.32       98.30      2.30 o
  -4   1  10        0.02        2.08      0.64 o
  -3   1  10       76.49       59.72      1.75 o
  -2   1  10      123.94      128.76      2.58 o
  -1   1  10        4.83        4.72      0.81 o
   0   1  10     1367.11     1240.53     10.34 o
   1   1  10       34.79       39.10      1.66 o
   2   1  10       15.41       14.31      1.10 o
   3   1  10       11.88       13.53      1.22 o
   4   1  10      127.04      123.79      2.63 o
   5   1  10      215.53      226.09      3.47 o
   6   1  10      177.51      175.72      3.62 o
   7   1  10        2.21        0.47      0.95 o
   8   1  10      362.19      369.47      6.27 o
   9   1  10      369.42      377.69      6.60 o
  10   1  10        3.93        5.38      1.60 o
  11   1  10        0.00        0.00      1.37 o
  12   1  10        4.18        6.01      2.19 o
 -15   2  10        6.62        5.60      1.84 o
 -14   2  10        0.00        0.00      1.44 o
 -13   2  10        4.37        2.05      1.37 o
 -12   2  10      296.01      292.66      6.61 o
 -11   2  10       30.46       31.39      2.61 o
 -10   2  10      220.12      208.54      4.10 o
  -9   2  10      114.14      106.45      2.70 o
  -8   2  10       26.05       28.70      1.65 o
  -7   2  10      166.21      155.46      2.87 o
  -6   2  10      273.40      291.98      3.98 o
  -5   2  10      408.01      380.08      4.66 o
  -4   2  10      510.36      488.72      5.88 o
  -3   2  10      129.70      121.60      2.66 o
  -2   2  10      397.43      372.01      4.89 o
  -1   2  10      135.51      134.78      2.72 o
   0   2  10      110.77      116.43      2.54 o
   1   2  10      298.82      271.37      4.00 o
   2   2  10      476.50      442.89      5.85 o
   3   2  10        1.58        1.80      0.74 o
   4   2  10      139.90      136.81      2.99 o
   5   2  10      316.68      301.93      4.96 o
   6   2  10       26.99       27.70      1.80 o
   7   2  10       98.85       93.88      3.73 o
   8   2  10      426.20      415.47      6.88 o
   9   2  10       68.01       64.97      3.58 o
  10   2  10      270.90      283.99      7.52 o
  11   2  10       18.45       17.49      2.48 o
 -14   3  10       77.24       86.96      5.03 o
 -13   3  10       20.66       19.24      2.31 o
 -12   3  10      233.42      208.56      5.61 o
 -11   3  10        1.61        0.42      1.06 o
 -10   3  10      329.48      325.34      5.85 o
  -9   3  10       81.56       80.93      2.81 o
  -8   3  10       41.78       36.55      2.35 o
  -7   3  10       45.86       45.13      2.24 o
  -6   3  10       57.15       50.96      2.08 o
  -5   3  10      144.49      157.23      2.75 o
  -4   3  10      444.84      402.43      5.22 o
  -3   3  10       11.17       15.03      1.34 o
  -2   3  10       17.99       14.32      1.32 o
  -1   3  10      137.49      138.39      3.00 o
   0   3  10       12.86        6.55      0.97 o
   1   3  10       16.75       13.73      1.19 o
   2   3  10      100.68      104.76      3.20 o
   3   3  10       84.66       93.24      3.11 o
   4   3  10        9.82        7.55      1.25 o
   5   3  10       27.11       31.84      2.00 o
   6   3  10        0.79        0.00      1.10 o
   7   3  10       45.82       47.00      3.49 o
   8   3  10      490.01      505.10     13.49 o
   9   3  10       30.90       25.84      2.82 o
  10   3  10       95.47      100.99      5.28 o
 -13   4  10        1.22        4.54      1.60 o
 -12   4  10       14.65       18.69      2.63 o
 -11   4  10        0.94        0.62      1.47 o
 -10   4  10       29.49       30.12      2.46 o
  -9   4  10       13.76       15.94      1.82 o
  -8   4  10      304.08      309.73      5.92 o
  -7   4  10       64.92       64.35      2.98 o
  -6   4  10       12.00        9.02      1.42 o
  -5   4  10        5.37        3.39      1.11 o
  -4   4  10        1.62        2.95      0.95 o
  -3   4  10      459.93      453.96      7.22 o
  -2   4  10        8.86       12.55      1.47 o
  -1   4  10        7.52       10.55      1.35 o
   0   4  10        0.90        0.84      1.13 o
   1   4  10      458.53      465.06      7.44 o
   2   4  10       21.83       21.33      1.91 o
   3   4  10        7.98        8.88      1.44 o
   4   4  10        1.67        0.06      1.21 o
   5   4  10      228.40      230.92      5.52 o
   6   4  10      285.91      270.70      6.49 o
   7   4  10       75.65       75.60      4.00 o
   8   4  10      329.62      349.40     10.29 o
   9   4  10       32.75       38.02      3.74 o
 -11   5  10        1.86        3.01      1.56 o
 -10   5  10        0.34        1.40      1.36 o
  -9   5  10       42.48       44.59      2.85 o
  -8   5  10        0.10        0.90      1.62 o
  -7   5  10        0.28        1.20      1.28 o
  -6   5  10       33.97       38.72      3.06 o
  -5   5  10       90.05       89.53      5.30 o
  -4   5  10        0.02        1.11      1.32 o
  -3   5  10       48.00       54.99      3.59 o
  -2   5  10        7.78        6.05      2.74 o
  -1   5  10      319.14      316.88     10.44 o
   0   5  10       27.48       30.70      2.59 o
   1   5  10      117.69      119.16      4.41 o
   2   5  10       11.02       13.24      2.07 o
   3   5  10      399.16      392.47      8.19 o
   4   5  10       30.29       26.00      2.54 o
   5   5  10       10.98        8.06      1.87 o
   6   5  10       30.90       30.46      2.88 o
   7   5  10      289.79      296.59     13.44 o
   8   5  10       39.70       34.69      4.43 o
  -9   6  10        6.65        4.22      1.58 o
  -8   6  10       45.97       46.19      4.03 o
  -7   6  10       30.62       33.34      3.11 o
  -6   6  10       55.70       59.76      3.87 o
  -5   6  10       13.79       10.80      2.48 o
  -4   6  10       69.64       68.32      4.02 o
  -3   6  10        9.40        8.89      2.32 o
  -2   6  10       12.58       14.17      2.20 o
  -1   6  10        0.10        1.47      1.50 o
   0   6  10       10.51       12.29      2.20 o
   1   6  10        0.04        0.00      1.37 o
   2   6  10        0.93        0.14      1.44 o
   3   6  10        8.91       10.03      2.28 o
   4   6  10      163.86      171.09      5.75 o
   5   6  10        2.14        2.31      1.96 o
  -2   7  10       19.42       22.13      3.22 o
  -1   7  10       47.62       54.24      4.02 o
 -15   0  11       68.98       83.09      6.51 o
 -13   0  11       48.89       54.42      4.93 o
 -11   0  11       22.44       20.04      3.29 o
  -9   0  11       72.83       69.56      3.74 o
  -7   0  11      365.13      397.79     13.36 o
  -5   0  11     3473.05     3408.82     34.79 o
  -3   0  11      227.97      257.38      5.36 o
  -1   0  11     2384.61     2402.82     25.75 o
   1   0  11      265.07      275.55      5.50 o
   3   0  11      584.20      554.68      8.41 o
   5   0  11      143.55      160.85      4.38 o
   7   0  11       47.25       56.39      4.85 o
   9   0  11       32.95       38.72      3.22 o
  11   0  11        0.02        0.00      1.97 o
 -15   1  11        4.16        0.00      1.50 o
 -14   1  11       52.36       65.71      3.83 o
 -13   1  11       79.65       83.41      4.19 o
 -12   1  11       37.04       39.38      3.01 o
 -11   1  11      677.28      589.99      9.82 o
 -10   1  11      283.51      281.68      5.66 o
  -9   1  11      229.02      212.07      5.17 o
  -8   1  11       51.84       44.56      1.79 o
  -7   1  11       22.87       18.41      1.23 o
  -6   1  11      188.39      220.14      3.46 o
  -5   1  11        0.75        3.95      0.82 o
  -4   1  11      110.76      124.62      2.54 o
  -3   1  11        8.16       10.49      0.99 o
  -2   1  11      109.97      106.94      2.10 o
  -1   1  11      283.89      267.98      3.31 o
   0   1  11        0.21        0.00      0.52 o
   1   1  11      149.83      163.00      2.85 o
   2   1  11       52.78       48.88      1.77 o
   3   1  11       10.25       14.46      1.22 o
   4   1  11        1.13        2.76      0.87 o
   5   1  11        8.97        8.66      1.28 o
   6   1  11      168.61      161.30      3.61 o
   7   1  11        5.94        2.77      1.11 o
   8   1  11        0.01        1.70      1.13 o
   9   1  11       61.66       60.63      3.07 o
  10   1  11      220.49      219.80      7.32 o
  11   1  11        3.28        4.29      1.69 o
 -14   2  11       21.14       12.08      3.07 o
 -13   2  11        0.66        0.00      1.65 o
 -12   2  11        8.27       10.03      1.79 o
 -11   2  11        2.83        5.23      1.63 o
 -10   2  11        4.30        5.97      1.56 o
  -9   2  11      255.77      239.07      4.98 o
  -8   2  11       95.97       85.51      3.17 o
  -7   2  11        0.64        2.04      0.72 o
  -6   2  11       92.46       90.55      2.64 o
  -5   2  11       32.90       31.61      1.51 o
  -4   2  11       10.70       13.16      1.06 o
  -3   2  11       18.15       18.95      1.37 o
  -2   2  11      217.57      197.61      3.49 o
  -1   2  11       44.95       45.96      2.44 o
   0   2  11        0.54        0.92      0.66 o
   1   2  11       41.89       39.51      1.69 o
   2   2  11      217.75      219.33      3.53 o
   3   2  11      115.98      100.14      2.81 o
   4   2  11        1.89        4.13      1.00 o
   5   2  11      176.65      164.13      4.25 o
   6   2  11      371.70      384.76      5.96 o
   7   2  11      169.53      180.03      4.97 o
   8   2  11       32.54       31.56      2.67 o
   9   2  11      122.68      120.59      5.16 o
  10   2  11       93.45       98.98      6.66 o
 -13   3  11       72.48       76.45      4.82 o
 -12   3  11        7.01        8.85      1.57 o
 -11   3  11      160.10      137.66      3.72 o
 -10   3  11       27.19       33.41      2.16 o
  -9   3  11       15.64       19.62      1.77 o
  -8   3  11      111.20      115.96      3.18 o
  -7   3  11       38.16       43.82      2.24 o
  -6   3  11       37.16       42.46      1.96 o
  -5   3  11       45.01       59.00      2.10 o
  -4   3  11       13.54       20.96      1.70 o
  -3   3  11      272.89      264.13      5.15 o
  -2   3  11      181.79      171.16      6.00 o
  -1   3  11        1.78        0.21      0.74 o
   0   3  11      145.69      153.00      3.49 o
   1   3  11       31.82       32.49      3.36 o
   2   3  11        1.04        0.36      0.90 o
   3   3  11      248.12      240.00      4.61 o
   4   3  11       79.06       78.51      2.82 o
   5   3  11       59.63       59.78      2.93 o
   6   3  11        0.37        0.16      1.07 o
   7   3  11      113.32      118.65      4.35 o
   8   3  11      232.34      244.47      6.26 o
   9   3  11        0.64        2.12      1.56 o
  10   3  11       26.63       19.35      3.29 o
 -12   4  11       39.27       42.69      2.88 o
 -11   4  11      166.36      155.20      5.49 o
 -10   4  11       24.12       23.87      2.04 o
  -9   4  11       78.28       75.53      4.02 o
  -8   4  11        0.56        0.98      1.15 o
  -7   4  11      252.70      247.41      6.61 o
  -6   4  11      155.40      165.79      4.86 o
  -5   4  11      230.85      238.16      5.28 o
  -4   4  11      174.42      171.51      3.98 o
  -3   4  11      104.58      101.66      5.36 o
  -2   4  11      320.95      320.21      6.59 o
  -1   4  11       28.28       23.64      1.89 o
   0   4  11       65.54       67.74      3.60 o
   1   4  11       12.71       14.44      1.91 o
   2   4  11      289.56      283.45      6.54 o
   3   4  11       18.78       17.52      2.20 o
   4   4  11        8.43        9.02      1.57 o
   5   4  11       22.31       21.23      2.26 o
   6   4  11       32.30       35.39      2.90 o
   7   4  11       22.55       23.74      3.83 o
   8   4  11        7.73        4.88      2.47 o
 -10   5  11      105.76      116.68      5.81 o
  -9   5  11      117.61      125.54      5.81 o
  -8   5  11       55.43       54.36      3.17 o
  -7   5  11        1.18        1.47      1.54 o
  -6   5  11      172.66      173.87      5.40 o
  -5   5  11        3.97        1.99      1.58 o
  -4   5  11      319.67      333.47      7.35 o
  -3   5  11       74.02       72.66      3.44 o
  -2   5  11        2.63        0.39      2.29 o
  -1   5  11        0.56        0.00      1.21 o
   0   5  11      208.04      199.67      5.64 o
   1   5  11        4.16        4.36      1.73 o
   2   5  11       51.10       54.70      3.54 o
   3   5  11        3.16        2.67      1.68 o
   4   5  11      186.98      190.40      5.78 o
   5   5  11       38.39       41.11      3.29 o
   6   5  11       27.32       25.95      4.80 o
   7   5  11        0.30        2.14      2.26 o
  -8   6  11        0.33        0.56      1.84 o
  -7   6  11        5.36        6.59      2.05 o
  -6   6  11        1.36        0.00      1.65 o
  -5   6  11      260.22      271.13      7.12 o
  -4   6  11      104.72      113.63      5.98 o
  -3   6  11        2.55        0.45      2.09 o
  -2   6  11        0.35        0.00      1.30 o
  -1   6  11       10.58        9.82      2.28 o
   0   6  11       16.39       12.93      2.58 o
   1   6  11        2.84        0.00      1.88 o
   2   6  11        0.37        1.34      1.68 o
   3   6  11        4.55        3.72      1.86 o
   4   6  11        0.38        0.00      1.88 o
 -14   0  12       36.25       29.04      5.58 o
 -12   0  12       37.83       39.54      4.28 o
 -10   0  12      182.15      161.98      6.74 o
  -8   0  12      555.41      471.31     16.20 o
  -6   0  12      162.11      139.57      3.47 o
  -4   0  12     1392.67     1462.29     15.39 o
  -2   0  12      225.77      242.49      5.36 o
   0   0  12     1632.08     1532.16     20.50 o
   2   0  12      114.81       91.74      3.92 o
   4   0  12      434.89      403.21      9.67 o
   6   0  12      105.88       88.93      4.01 o
   8   0  12       31.91       35.50      3.10 o
  10   0  12      125.39      128.38      5.36 o
 -14   1  12       18.70       16.38      2.35 o
 -13   1  12       27.85       35.39      2.95 o
 -12   1  12      128.83      111.13      4.35 o
 -11   1  12       11.82       13.26      2.35 o
 -10   1  12      811.25      722.01     11.16 o
  -9   1  12      224.16      220.51      5.51 o
  -8   1  12       41.09       42.33      2.00 o
  -7   1  12        3.38        5.76      0.92 o
  -6   1  12      176.84      186.02      3.29 o
  -5   1  12      210.38      209.86      3.20 o
  -4   1  12       89.75       94.93      2.17 o
  -3   1  12        9.13        7.82      0.90 o
  -2   1  12      166.66      188.18      3.41 o
  -1   1  12        9.24       11.73      0.93 o
   0   1  12       67.84       66.92      1.98 o
   1   1  12        1.19        0.47      0.61 o
   2   1  12       11.88       19.09      1.34 o
   3   1  12       37.18       42.66      2.25 o
   4   1  12        0.10        0.10      0.98 o
   5   1  12       10.67       10.39      1.63 o
   6   1  12       63.60       65.32      3.39 o
   7   1  12      111.52      110.84      5.54 o
   8   1  12       13.50        9.99      1.79 o
   9   1  12        4.47        3.56      1.39 o
  10   1  12      140.48      139.89      4.80 o
 -14   2  12       43.22       40.33      3.24 o
 -13   2  12        1.20        0.12      1.40 o
 -12   2  12        1.45        1.39      1.41 o
 -11   2  12       83.87       81.02      4.05 o
 -10   2  12      273.75      258.37      6.22 o
  -9   2  12       65.57       62.27      3.07 o
  -8   2  12        8.69        5.50      1.32 o
  -7   2  12       26.43       28.79      1.66 o
  -6   2  12     1011.65      976.96      9.80 o
  -5   2  12      149.25      151.58      3.18 o
  -4   2  12     4637.25     4502.25     31.37 o
  -3   2  12      284.84      284.01      4.41 o
  -2   2  12      172.69      173.46      3.33 o
  -1   2  12      422.56      414.39      7.94 o
   0   2  12      108.11      111.32      3.74 o
   1   2  12       24.07       25.10      1.67 o
   2   2  12      149.86      140.22      3.64 o
   3   2  12      116.50      113.96      3.31 o
   4   2  12      130.81      132.88      4.62 o
   5   2  12       17.09       16.72      2.14 o
   6   2  12       45.49       47.02      3.01 o
   7   2  12      152.65      154.37      4.69 o
   8   2  12       49.80       48.92      3.22 o
   9   2  12       39.78       46.56      3.81 o
  10   2  12        0.24        1.95      1.89 o
 -13   3  12       31.28       31.66      3.39 o
 -12   3  12       13.10       18.38      2.35 o
 -11   3  12       75.82       76.47      5.74 o
 -10   3  12     1086.03     1028.98     11.65 o
  -9   3  12       15.21       10.54      1.63 o
  -8   3  12       80.38       82.95      3.04 o
  -7   3  12      345.48      320.09      5.43 o
  -6   3  12        7.29        9.27      1.25 o
  -5   3  12        0.17        0.73      0.88 o
  -4   3  12        1.48        1.64      1.28 o
  -3   3  12      107.53      113.49      4.90 o
  -2   3  12        0.18        0.47      1.04 o
  -1   3  12        1.05        0.00      0.90 o
   0   3  12        3.59        1.18      0.94 o
   1   3  12       65.87       62.48      3.24 o
   2   3  12        3.53        1.81      1.01 o
   3   3  12       27.53       24.40      2.02 o
   4   3  12      213.51      201.36      4.81 o
   5   3  12      155.06      150.03      4.14 o
   6   3  12       18.88       18.05      1.94 o
   7   3  12        5.16        7.97      1.79 o
   8   3  12      261.69      279.42      6.88 o
   9   3  12       52.26       53.25      4.93 o
 -12   4  12        4.37        1.58      1.42 o
 -11   4  12       42.45       42.99      2.62 o
 -10   4  12        0.43        1.25      1.21 o
  -9   4  12       41.66       43.18      2.82 o
  -8   4  12       33.64       33.79      2.50 o
  -7   4  12       62.50       61.66      3.13 o
  -6   4  12      103.92      100.90      4.28 o
  -5   4  12        3.23        6.74      2.15 o
  -4   4  12     1350.23     1375.42     15.63 o
  -3   4  12      151.26      155.37      4.68 o
  -2   4  12       19.84       19.55      1.98 o
  -1   4  12       48.26       48.93      3.29 o
   0   4  12        9.64        9.56      2.22 o
   1   4  12       57.02       57.04      4.16 o
   2   4  12        1.40        3.51      1.44 o
   3   4  12      210.50      216.65      5.86 o
   4   4  12        5.83        5.61      1.95 o
   5   4  12        3.36        2.08      2.02 o
   6   4  12        4.96        4.16      2.82 o
   7   4  12       20.51       21.27      2.95 o
 -10   5  12      160.10      150.89      5.79 o
  -9   5  12        2.35        1.84      1.53 o
  -8   5  12       12.87       13.19      2.15 o
  -7   5  12        3.81        5.01      1.70 o
  -6   5  12      103.34      115.97      4.83 o
  -5   5  12       37.41       38.66      3.18 o
  -4   5  12       44.38       49.99      3.45 o
  -3   5  12      194.04      186.57      5.98 o
  -2   5  12        2.09        1.71      1.60 o
  -1   5  12       55.30       52.03      3.48 o
   0   5  12        2.46        2.79      1.63 o
   1   5  12      216.59      227.88      6.33 o
   2   5  12       12.23       15.75      3.76 o
   3   5  12        3.90        2.98      2.34 o
   4   5  12        2.14        2.29      1.65 o
   5   5  12       48.17       56.77      6.14 o
  -6   6  12      194.99      198.11      6.31 o
  -5   6  12      141.59      154.64      6.71 o
  -4   6  12      173.41      178.12      7.07 o
  -3   6  12       85.38       94.88      5.90 o
  -2   6  12        1.37        0.00      1.84 o
  -1   6  12       58.28       52.22      6.51 o
   0   6  12       28.11       29.52      3.01 o
   1   6  12       11.03       13.62      2.38 o
   2   6  12        6.51        6.01      2.32 o
 -13   0  13       10.09        5.35      2.30 o
 -11   0  13       13.57        5.83      3.26 o
  -9   0  13       12.92        9.74      1.96 o
  -7   0  13        2.03        1.26      1.94 o
  -5   0  13     2437.88     2352.41     25.26 o
  -3   0  13     3377.66     3295.79     33.46 o
  -1   0  13     2018.62     1979.79     21.84 o
   1   0  13      549.56      554.80     10.29 o
   3   0  13        2.32        5.12      1.79 o
   5   0  13      246.31      246.71     20.23 o
   7   0  13      117.32      113.59      4.63 o
   9   0  13        1.74        3.50      1.84 o
 -14   1  13       63.44       69.33      4.19 o
 -13   1  13       22.20       30.20      3.63 o
 -12   1  13       79.57       84.81      4.36 o
 -11   1  13      157.83      179.37      5.40 o
 -10   1  13       49.22       48.90      3.18 o
  -9   1  13      353.75      331.44      8.06 o
  -8   1  13      103.39       98.38      2.97 o
  -7   1  13      507.77      498.98      6.40 o
  -6   1  13       14.68       14.83      1.32 o
  -5   1  13      352.31      344.46      4.64 o
  -4   1  13      176.61      170.99      3.24 o
  -3   1  13       47.09       43.93      1.96 o
  -2   1  13        0.02        0.00      0.79 o
  -1   1  13       59.87       65.12      2.40 o
   0   1  13        0.19        0.00      0.78 o
   1   1  13      200.52      179.59      3.75 o
   2   1  13        8.49        5.52      0.98 o
   3   1  13        3.59        0.73      0.99 o
   4   1  13       51.31       45.96      3.17 o
   5   1  13       60.19       48.60      3.02 o
   6   1  13        3.88        3.88      1.68 o
   7   1  13        5.95        2.38      1.50 o
   8   1  13       99.21      108.78      4.22 o
   9   1  13       81.13       94.44      4.56 o
 -13   2  13        3.21        1.99      1.56 o
 -12   2  13        3.39        2.84      1.60 o
 -11   2  13      181.92      166.89      5.23 o
 -10   2  13      152.80      145.74      6.58 o
  -9   2  13        1.58        0.09      1.25 o
  -8   2  13       35.70       37.66      2.93 o
  -7   2  13      336.78      339.24      5.59 o
  -6   2  13      185.38      190.99      3.78 o
  -5   2  13      724.83      703.46      8.01 o
  -4   2  13        4.75        8.01      1.22 o
  -3   2  13      667.71      691.09      7.66 o
  -2   2  13       59.92       64.89      2.71 o
  -1   2  13       66.74       68.19      2.47 o
   0   2  13       63.52       73.49      4.16 o
   1   2  13      106.32      106.16      2.95 o
   2   2  13        1.71        0.00      0.94 o
   3   2  13      537.12      501.77      7.75 o
   4   2  13      143.89      138.74      4.03 o
   5   2  13      140.26      135.78      4.36 o
   6   2  13       31.42       27.73      2.42 o
   7   2  13       23.83       29.16      2.64 o
   8   2  13       67.01       71.06      4.55 o
   9   2  13       70.08       71.63      5.59 o
 -12   3  13        9.33       14.07      2.20 o
 -11   3  13        1.60        1.68      1.50 o
 -10   3  13       13.91       15.65      2.77 o
  -9   3  13        3.51        0.43      1.23 o
  -8   3  13        2.18        1.31      1.20 o
  -7   3  13      427.88      425.48      6.57 o
  -6   3  13        5.04        2.61      1.20 o
  -5   3  13      885.46      926.23     11.59 o
  -4   3  13       96.15       94.50      3.86 o
  -3   3  13        0.74        0.00      1.32 o
  -2   3  13       87.77       79.98      3.18 o
  -1   3  13      106.34      101.18      3.34 o
   0   3  13        0.09        0.00      1.13 o
   1   3  13       50.55       48.23      3.45 o
   2   3  13        9.50       11.59      1.56 o
   3   3  13        0.14        0.47      1.15 o
   4   3  13       23.42       28.76      2.30 o
   5   3  13       12.51       19.26      1.96 o
   6   3  13       84.26       83.06      3.68 o
   7   3  13        6.44        7.57      1.93 o
   8   3  13        8.20        6.40      4.65 o
 -11   4  13       40.39       35.83      2.52 o
 -10   4  13        0.11        0.78      1.41 o
  -9   4  13       54.19       58.21      3.23 o
  -8   4  13        9.66       14.52      1.91 o
  -7   4  13       73.30       68.55      3.83 o
  -6   4  13        1.03        4.22      1.73 o
  -5   4  13      796.24      812.06     12.49 o
  -4   4  13      553.46      569.20      8.92 o
  -3   4  13      486.35      518.99      9.34 o
  -2   4  13        5.34        5.56      1.44 o
  -1   4  13      117.03      118.12      5.51 o
   0   4  13      315.47      318.21      7.74 o
   1   4  13        3.60        3.95      1.63 o
   2   4  13        0.15        2.79      1.60 o
   3   4  13       72.77       67.08      3.41 o
   4   4  13       56.97       63.46      3.43 o
   5   4  13        1.09        1.85      1.39 o
   6   4  13        0.24        0.22      1.78 o
  -9   5  13       38.69       46.24      3.60 o
  -8   5  13        0.16        0.56      1.54 o
  -7   5  13       15.15       14.63      2.31 o
  -6   5  13      131.01      135.49      6.98 o
  -5   5  13       28.37       34.08      3.12 o
  -4   5  13       37.94       40.26      3.30 o
  -3   5  13       20.83       20.24      2.93 o
  -2   5  13      146.31      153.86      5.26 o
  -1   5  13       13.95       15.13      2.42 o
   0   5  13       10.98        8.56      2.48 o
   1   5  13       11.14       11.67      2.09 o
   2   5  13      332.29      325.58      9.19 o
   3   5  13        4.24        6.23      1.94 o
   4   5  13        0.24        0.00      1.81 o
  -3   6  13      209.68      226.26      6.86 o
  -2   6  13        0.23        0.00      1.96 o
 -12   0  14      193.69      174.85      7.87 o
 -10   0  14      201.03      175.32      7.40 o
  -8   0  14      143.09      136.80      9.22 o
  -6   0  14      233.24      243.16      5.51 o
  -4   0  14     1139.62     1150.13     14.69 o
  -2   0  14       10.99       14.29      1.84 o
   0   0  14      185.04      186.29      5.73 o
   2   0  14      244.85      231.76     11.63 o
   4   0  14      410.61      404.73     21.40 o
   6   0  14      136.59      171.22      7.40 o
   8   0  14      162.76      203.42     10.70 o
 -13   1  14       13.64       14.20      2.24 o
 -12   1  14        8.04        7.08      1.89 o
 -11   1  14      135.26      141.54      4.81 o
 -10   1  14       23.29       21.36      2.38 o
  -9   1  14       11.84       10.46      1.86 o
  -8   1  14        1.94        0.00      1.14 o
  -7   1  14       58.49       57.12      2.61 o
  -6   1  14      173.72      166.49      3.81 o
  -5   1  14       27.55       29.32      1.74 o
  -4   1  14      648.34      674.84      7.21 o
  -3   1  14       29.26       30.11      1.76 o
  -2   1  14      572.01      547.55      9.27 o
  -1   1  14        0.28        0.00      0.85 o
   0   1  14      343.48      308.50      5.22 o
   1   1  14       17.35       12.67      1.41 o
   2   1  14      509.03      438.56      8.14 o
   3   1  14        0.20        0.00      1.21 o
   4   1  14       19.66       20.21      2.20 o
   5   1  14       57.82       46.65      3.18 o
   6   1  14        2.31        2.96      1.26 o
   7   1  14        0.20        0.00      1.23 o
   8   1  14        1.91        2.37      1.41 o
 -12   2  14      192.96      192.41      5.86 o
 -11   2  14        2.78        5.23      1.73 o
 -10   2  14        0.70        1.49      1.54 o
  -9   2  14       42.18       38.11      2.61 o
  -8   2  14       16.81       16.14      2.45 o
  -7   2  14       89.86       91.72      3.46 o
  -6   2  14       34.03       39.55      2.24 o
  -5   2  14        7.40        6.52      1.87 o
  -4   2  14     1592.90     1561.18     17.01 o
  -3   2  14      168.43      163.44      3.81 o
  -2   2  14      320.52      328.12      6.02 o
  -1   2  14        0.49        0.89      1.00 o
   0   2  14       94.68       91.64      3.01 o
   1   2  14       85.75       87.13      3.27 o
   2   2  14       11.86       16.65      1.81 o
   3   2  14        3.22        3.40      1.30 o
   4   2  14       19.33       21.84      2.24 o
   5   2  14       98.55      103.02      4.05 o
   6   2  14       25.37       30.12      2.65 o
   7   2  14       16.37       15.58      2.48 o
 -11   3  14        5.55        7.05      1.93 o
 -10   3  14       16.78       23.52      2.28 o
  -9   3  14       93.47       92.53      5.12 o
  -8   3  14       50.45       48.86      4.32 o
  -7   3  14       22.82       23.89      2.20 o
  -6   3  14       58.83       60.82      3.66 o
  -5   3  14        0.61        0.28      1.25 o
  -4   3  14       14.53       17.06      2.18 o
  -3   3  14        1.33        2.68      1.32 o
  -2   3  14      170.39      166.62      3.92 o
  -1   3  14       39.70       41.59      2.56 o
   0   3  14        1.57        0.61      1.26 o
   1   3  14       46.18       45.40      2.80 o
   2   3  14      463.68      428.94      7.46 o
   3   3  14       73.97       69.34      3.36 o
   4   3  14        5.70        6.37      1.47 o
   5   3  14        2.54        3.64      1.85 o
   6   3  14       31.15       28.64      3.29 o
 -10   4  14        0.00        0.81      1.68 o
  -9   4  14        0.90        3.22      1.54 o
  -8   4  14      129.04      142.57      5.03 o
  -7   4  14       15.68       20.68      2.46 o
  -6   4  14       10.28        7.87      2.55 o
  -5   4  14       99.34       98.76      4.67 o
  -4   4  14      315.96      304.97      8.67 o
  -3   4  14       11.51       11.22      1.84 o
  -2   4  14      112.55      115.80      4.41 o
  -1   4  14       39.63       36.58      4.30 o
   0   4  14        0.63        0.79      1.37 o
   1   4  14      137.83      142.98      5.44 o
   2   4  14       18.07       18.80      2.49 o
   3   4  14        2.19        1.41      1.44 o
   4   4  14        6.92        5.06      1.69 o
   5   4  14       43.91       44.63      3.30 o
  -7   5  14       46.57       43.73      3.52 o
  -6   5  14       38.29       43.60      3.47 o
  -5   5  14      172.03      170.42      5.66 o
  -4   5  14       57.60       56.56      4.89 o
  -3   5  14        5.04        6.74      2.39 o
  -2   5  14       65.57       68.34      4.12 o
  -1   5  14      118.73      117.79      4.92 o
   0   5  14       53.03       57.17      3.87 o
   1   5  14       59.48       62.16      4.85 o
   2   5  14       99.53      104.50      7.53 o
 -11   0  15        0.23        0.93      2.30 o
  -9   0  15        2.67        3.11      2.12 o
  -7   0  15       66.87       72.69      4.14 o
  -5   0  15      353.68      389.10      7.43 o
  -3   0  15      626.80      613.18      9.70 o
  -1   0  15      141.22      152.43      5.37 o
   1   0  15       31.77       39.81      6.28 o
   3   0  15       72.94       70.84      7.68 o
   5   0  15       72.95       74.21      5.75 o
   7   0  15      113.94      139.18      7.24 o
 -12   1  15        5.66        6.47      1.95 o
 -11   1  15       28.72       26.85      3.36 o
 -10   1  15      143.90      151.03      8.12 o
  -9   1  15        3.65        3.98      1.56 o
  -8   1  15        0.02        0.00      1.13 o
  -7   1  15        5.86        5.12      1.21 o
  -6   1  15       81.75       85.06      2.85 o
  -5   1  15        9.88       13.84      1.28 o
  -4   1  15        0.24        0.81      0.87 o
  -3   1  15       77.10       74.42      2.82 o
  -2   1  15       20.05       19.07      1.60 o
  -1   1  15        0.55        1.56      0.95 o
   0   1  15        0.03        0.03      0.91 o
   1   1  15        3.64        1.60      1.23 o
   2   1  15        0.69        1.43      1.30 o
   3   1  15      238.45      195.24      5.57 o
   4   1  15        0.43        0.00      1.74 o
   5   1  15        4.90        8.47      1.84 o
   6   1  15       46.55       43.87      3.26 o
   7   1  15       12.77       19.45      3.38 o
 -11   2  15        9.54       11.06      2.95 o
 -10   2  15       11.06        8.82      2.03 o
  -9   2  15       98.79      100.36      3.92 o
  -8   2  15        3.04        4.14      1.44 o
  -7   2  15       11.14       15.40      1.81 o
  -6   2  15       25.01       27.09      2.02 o
  -5   2  15       19.54       17.47      1.86 o
  -4   2  15      150.41      148.06      4.19 o
  -3   2  15       91.40       85.18      3.95 o
  -2   2  15      135.60      135.88      3.56 o
  -1   2  15       97.38       97.14      3.79 o
   0   2  15        0.60        0.24      1.03 o
   1   2  15       81.78       81.76      3.47 o
   2   2  15       55.18       57.08      3.10 o
   3   2  15       22.98       29.15      3.51 o
   4   2  15        6.69        6.87      1.68 o
   5   2  15       59.13       53.83      3.48 o
   6   2  15       73.37       79.51      5.14 o
 -10   3  15        3.44        1.92      1.42 o
  -9   3  15       35.57       37.41      2.77 o
  -8   3  15       59.98       57.97      3.28 o
  -7   3  15       60.05       55.85      3.65 o
  -6   3  15        4.39        4.52      1.97 o
  -5   3  15        0.75        2.67      1.40 o
  -4   3  15       67.74       68.41      3.83 o
  -3   3  15      215.40      228.45      5.30 o
  -2   3  15        9.27        9.15      1.53 o
  -1   3  15       82.07       80.69      3.89 o
   0   3  15       20.36       23.00      2.19 o
   1   3  15       86.96       85.96      3.82 o
   2   3  15       15.99       16.03      1.98 o
   3   3  15       17.65       12.97      1.89 o
   4   3  15       22.87       27.77      2.45 o
   5   3  15        3.72        1.63      1.63 o
  -8   4  15        8.16        7.25      4.01 o
  -7   4  15       34.39       35.46      3.12 o
  -6   4  15       50.71       55.13      3.71 o
  -5   4  15        2.28        0.54      1.88 o
  -4   4  15      110.29      105.86      3.68 o
  -3   4  15      196.94      196.94      5.91 o
  -2   4  15       39.89       41.07      3.31 o
  -1   4  15        2.45        4.53      1.73 o
   0   4  15        0.79        2.53      1.65 o
   1   4  15        1.14        0.65      1.39 o
   2   4  15       75.45       78.39      3.89 o
   3   4  15        0.61        0.00      1.54 o
  -4   5  15        8.12        8.13      2.48 o
  -3   5  15       40.78       37.05      3.89 o
  -2   5  15        0.32        0.00      1.71 o
 -10   0  16       42.35       38.18      4.88 o
  -8   0  16       56.69       54.20      3.81 o
  -6   0  16        2.61        3.31      1.50 o
  -4   0  16        3.93        5.15      1.50 o
  -2   0  16      287.13      271.05      7.33 o
   0   0  16      427.79      397.47      9.22 o
   2   0  16      134.39      133.36      6.58 o
   4   0  16       77.84       71.18      5.59 o
   6   0  16       22.79       20.93      5.12 o
 -11   1  16        0.14        0.00      1.54 o
 -10   1  16        7.03        8.93      1.89 o
  -9   1  16       42.90       49.25      5.91 o
  -8   1  16        0.60        0.85      1.23 o
  -7   1  16        0.38        0.00      0.94 o
  -6   1  16        0.66        1.17      1.05 o
  -5   1  16      101.21      108.48      3.10 o
  -4   1  16        1.23        0.73      0.94 o
  -3   1  16        0.52        0.17      0.94 o
  -2   1  16       34.16       38.43      2.14 o
  -1   1  16        3.97        2.58      1.17 o
   0   1  16      120.26      111.69      4.23 o
   1   1  16        1.87        1.49      1.25 o
   2   1  16       98.97       77.51      4.10 o
   3   1  16       13.94        9.31      1.95 o
   4   1  16       41.38       27.32      4.43 o
   5   1  16        0.64        0.98      1.78 o
 -10   2  16       73.30       72.79      4.43 o
  -9   2  16       22.12       21.85      2.54 o
  -8   2  16        1.67        0.00      1.28 o
  -7   2  16        9.90       11.26      1.78 o
  -6   2  16      110.86      109.34      4.37 o
  -5   2  16       13.75       12.36      1.74 o
  -4   2  16      308.67      318.32      6.10 o
  -3   2  16        2.91        2.16      1.17 o
  -2   2  16        4.46        3.78      1.36 o
  -1   2  16       26.32       29.02      2.15 o
   0   2  16        0.19        2.76      1.36 o
   1   2  16        0.69        0.04      1.23 o
   2   2  16        7.48        9.97      1.91 o
   3   2  16       32.54       31.69      2.89 o
   4   2  16       14.20       18.12      2.77 o
   5   2  16       15.31       11.29      3.11 o
  -9   3  16        2.52        3.44      1.50 o
  -8   3  16       13.72       18.25      2.48 o
  -7   3  16       10.53       13.96      2.75 o
  -6   3  16       39.69       32.96      3.39 o
  -5   3  16       27.37       26.72      2.61 o
  -4   3  16       13.62       18.94      2.38 o
  -3   3  16       29.92       35.28      2.98 o
  -2   3  16        4.65        3.79      2.28 o
  -1   3  16        0.23        0.00      1.15 o
   0   3  16        6.77        3.33      1.53 o
   1   3  16        0.23        0.71      1.42 o
   2   3  16       34.60       23.46      2.30 o
   3   3  16        1.33        0.86      1.56 o
  -6   4  16        0.30        2.71      2.11 o
  -5   4  16       38.96       39.31      2.89 o
  -4   4  16      106.04      112.90      4.31 o
  -3   4  16        0.48        1.80      1.73 o
  -2   4  16       12.54       12.07      2.56 o
  -1   4  16      108.69      106.61      4.91 o
   0   4  16       11.92        6.44      1.97 o
   1   4  16        2.12        1.66      1.96 o
  -9   0  17       31.74       19.67      3.44 o
  -7   0  17        0.47        0.06      1.50 o
  -5   0  17       31.09       28.07      2.56 o
  -3   0  17      179.90      192.88      7.60 o
  -1   0  17      228.99      224.48      7.07 o
   1   0  17      161.45      172.13      7.91 o
   3   0  17        4.29        6.51      3.72 o
 -10   1  17        2.86        3.56      1.79 o
  -9   1  17       15.47       25.32      2.44 o
  -8   1  17       20.85       24.84      2.37 o
  -7   1  17       38.29       35.69      2.23 o
  -6   1  17        0.33        0.15      0.99 o
  -5   1  17       13.45       17.30      1.78 o
  -4   1  17       28.38       35.98      2.56 o
  -3   1  17       12.98        9.42      1.42 o
  -2   1  17        0.00        0.00      0.94 o
  -1   1  17        0.90        1.02      1.18 o
   0   1  17        0.01        0.00      1.11 o
   1   1  17       10.17       10.23      1.97 o
   2   1  17        0.00        0.02      1.34 o
   3   1  17        2.50        6.51      2.63 o
   4   1  17       10.71        7.88      4.42 o
  -9   2  17        2.19        2.00      1.65 o
  -8   2  17       15.58       17.28      2.14 o
  -7   2  17       45.89       43.38      3.42 o
  -6   2  17       29.10       31.19      3.21 o
  -5   2  17       13.43       18.09      2.01 o
  -4   2  17       22.80       23.53      2.28 o
  -3   2  17        3.20        3.27      1.26 o
  -2   2  17        8.14        8.00      1.47 o
  -1   2  17       10.34       14.52      1.70 o
   0   2  17       22.89       26.53      2.38 o
   1   2  17        0.12        2.28      1.35 o
   2   2  17       15.77        9.88      2.78 o
   3   2  17      127.83      130.39      7.07 o
  -7   3  17       43.72       40.75      4.03 o
  -6   3  17        5.32        9.32      2.39 o
  -5   3  17       36.02       43.28      3.93 o
  -4   3  17        3.58        4.45      1.60 o
  -3   3  17        4.05        2.38      2.48 o
  -2   3  17        0.45        0.09      1.40 o
  -1   3  17       32.52       39.53      3.19 o
   0   3  17        1.31        3.18      2.32 o
   1   3  17        0.03        0.47      1.88 o
  -8   0  18       10.38       18.01      2.86 o
  -6   0  18       17.85       17.23      2.59 o
  -4   0  18      101.63      124.64      5.36 o
  -2   0  18        6.07       11.02      2.39 o
   0   0  18       91.60       80.47      8.37 o
   2   0  18       25.89       24.19      5.58 o
  -8   1  18        6.26        3.84      1.60 o
  -7   1  18       15.83       16.66      1.70 o
  -6   1  18       16.60       19.32      1.91 o
  -5   1  18        0.88        0.83      1.35 o
  -4   1  18       17.88       21.66      1.89 o
  -3   1  18        7.24        7.99      1.44 o
  -2   1  18        4.20        2.11      1.39 o
  -1   1  18        2.62        3.49      1.63 o
   0   1  18      127.89      141.78      6.12 o
   1   1  18        2.60        0.00      3.02 o
  -6   2  18       18.55       19.53      2.61 o
  -5   2  18       16.92       17.15      2.17 o
  -4   2  18        5.38        9.35      2.01 o
  -3   2  18       13.90       12.61      2.43 o
  -2   2  18       22.06       19.52      2.14 o
  -1   2  18        0.07        0.22      1.81 o
   0   2  18        7.87        6.08      2.11 o
 
